# Supplementary material for: 3-Methyl-2,6-dinitro-N-(3-pent­yl)-4-[(2,3,4-tri-O-acetyl-β-d-xylos­yl)amino­methyl]­aniline
Source: Acta Crystallogr Sect E Struct Rep Online. 2008 Jul 31;64(Pt 8):o1623. doi: 10.1107/S1600536808023192 (PMC2962232; doi:10.1107/S1600536808023192)
Supplement: Supplementary file 1 [file e-64-o1623-sup1.cif]

##############################################################################
###                                                                        ###
###        Electronic paper (Acta Crystallographica Section E)             ###
###                                                                        ###
##############################################################################
#                                                                            #
# This CIF contains the data in a paper accepted for publication in Acta     #
# Crystallographica Section E. It conforms to the requirements of Notes      #
# for Authors for Section E, and has been peer reviewed under the auspices   #
# of the IUCr Commission on Journals.                                        #
#                                                                            #
# Full details of the Crystallographic Information File format               #
# are given in the paper "The Crystallographic Information File (CIF):       #
# a New Standard Archive File for Crystallography" by S. R. Hall, F. H.      #
# Allen and I. D. Brown [Acta Cryst. (1991), A47, 655-685].                  #
#                                                                            #
# The current version of the core CIF dictionary is obtainable from          #
# ftp://ftp.iucr.org/pub/cif_core.dic. The current version number is 2.4.    #
#                                                                            #
# Software is freely available for graphical display of the structure(s) in  #
# this CIF.  For information consult the CIF home page http://www.iucr.org/  #
# cif/home.html                                                              #
#                                                                            #
# This file may be used for bona fide research purposes within the           #
# scientific community so long as proper attribution is given to the journal # 
# article from which it was obtained.                                        #
#                                                                            #
##############################################################################
                                             
data_global
_audit_creation_method     'from SHELXL-97 with Word-Perfect Macro PRPKAPPA'
_journal_date_recd_electronic     2008-04-02
_journal_date_accepted     2008-07-23
_journal_name_full     'Acta Crystallographica, Section E'
_journal_year     2008
_journal_volume     64
_journal_issue      8
_journal_page_first     o1623
_journal_page_last     o1623
_journal_paper_category     QO
_journal_coeditor_code     ER2053
_publ_contact_author_name     'Professor Baochang Cai'
_publ_contact_author_address
;
Jiangsu Key Laboratory of Chinese Medicine Processing
Nanjing University of Chinese Medicine
Nanjing 210029
People's Republic of China
;
_publ_contact_author_email     bccai@hotmail.com
_publ_contact_author_fax     '86-25-86798281'
_publ_contact_author_phone     '86-25-86798281'
_publ_section_title
;\
3-Methyl-2,6-dinitro-<i>N</i>-(3-pentyl)-4-[(2,3,4-tri-<i>O</i>-acetyl-\b-\
<i>D</i>-xylosyl)aminomethyl]aniline
;
loop_
    _publ_author_name
    _publ_author_address
    'Lifei Bai'
;
Jiangsu Key Laboratory of Chinese Medicine Processing
Nanjing University of Chinese Medicine
Nanjing 210029
People's Republic of China
;
    'Xiaoming Wang'
;
State Key Laboratory of Pharmaceutical Biotechnology
School of Life Sciences
Nanjing University
Hankou Road
Nanjing 210093
People's Republic of China
;
    'Baochang Cai'
;
Jiangsu Key Laboratory of Chinese Medicine Processing
Nanjing University of Chinese Medicine
Nanjing 210029
People's Republic of China
;
data_I
_chemical_name_systematic
;
3-Methyl-2,6-dinitro-<i>N</i>-(3-pentyl)-4-[(2,3,4-tri-<i>O</i>-
acetyl-\b-D-xylosyl)aminomethyl]aniline
;
_chemical_name_common     ?
_chemical_formula_moiety     'C24 H34 N4 O11'
_chemical_formula_sum     'C24 H34 N4 O11'
_chemical_formula_iupac     'C24 H34 N4 O11'
_chemical_formula_weight     554.55
_chemical_melting_point     ?
_symmetry_cell_setting     orthorhombic
_symmetry_space_group_name_H-M     'P 21 21 21'
_symmetry_space_group_name_Hall     'P 2ac 2ab'
loop_
    _symmetry_equiv_pos_as_xyz
    'x, y, z'
    '-x+1/2, -y, z+1/2'
    '-x, y+1/2, -z+1/2'
    'x+1/2, -y+1/2, -z'
_cell_length_a     7.4100(15)
_cell_length_b     11.044(2)
_cell_length_c     34.106(7)
_cell_angle_alpha     90.00
_cell_angle_beta     90.00
_cell_angle_gamma     90.00
_cell_volume     2791.1(10)
_cell_formula_units_Z     4
_cell_measurement_reflns_used     25
_cell_measurement_theta_min     10
_cell_measurement_theta_max     13
_cell_measurement_temperature     293(2)
_exptl_crystal_description     block
_exptl_crystal_colour     yellow
_exptl_crystal_size_max     0.30
_exptl_crystal_size_mid     0.20
_exptl_crystal_size_min     0.10
_exptl_crystal_density_diffrn     1.320
_exptl_crystal_density_meas     ?
_exptl_crystal_density_method     'not measured'
_exptl_crystal_F_000     1176
_exptl_absorpt_coefficient_mu     0.105
_exptl_absorpt_correction_type     psi-scan
_exptl_absorpt_process_details     '(XCAD4; Harms & Wocadlo, 1995)'
_exptl_absorpt_correction_T_min     0.9692
_exptl_absorpt_correction_T_max     0.9896
_exptl_special_details
;
;
_diffrn_ambient_temperature     293(2)
_diffrn_radiation_type     MoK\a
_diffrn_radiation_wavelength     0.71073
_diffrn_radiation_source     'fine-focus sealed tube'
_diffrn_radiation_monochromator     graphite
_diffrn_measurement_device_type     'Enraf--Nonius CAD-4'
_diffrn_measurement_method     \w/2\q
_diffrn_detector_area_resol_mean     ?
_diffrn_reflns_number     2870
_diffrn_reflns_av_R_equivalents     0.0000
_diffrn_reflns_av_sigmaI/netI     0.0541
_diffrn_reflns_theta_min     1.19
_diffrn_reflns_theta_max     25.14
_diffrn_reflns_theta_full     25.14
_diffrn_measured_fraction_theta_max     0.998
_diffrn_measured_fraction_theta_full     0.998
_diffrn_reflns_limit_h_min     0
_diffrn_reflns_limit_h_max     8
_diffrn_reflns_limit_k_min     0
_diffrn_reflns_limit_k_max     13
_diffrn_reflns_limit_l_min     0
_diffrn_reflns_limit_l_max     40
_diffrn_standards_number     3
_diffrn_standards_interval_count     200
_diffrn_standards_interval_time     120
_diffrn_standards_decay_%     0
_refine_special_details
;
Refinement of <i>F</i>^2^ against ALL reflections. The weighted <i>R</i>-factor
<i>wR</i> and goodness of fit <i>S</i> are based on <i>F</i>^2^, conventional
<i>R</i>-factors <i>R</i> are based on <i>F</i>, with <i>F</i> set to zero for
negative <i>F</i>^2^. The threshold expression of <i>F</i>^2^ >
\s(<i>F</i>^2^) is used only for calculating <i>R</i>-factors(gt) <i>etc</i>.
and is not relevant to the choice of reflections for refinement.
<i>R</i>-factors based on <i>F</i>^2^ are statistically about twice as large
as those based on <i>F</i>, and <i>R</i>- factors based on ALL data will be
even larger.
;
_reflns_number_total     2870
_reflns_number_gt     1662
_reflns_threshold_expression     I>2\s(I)
_refine_ls_structure_factor_coef     Fsqd
_refine_ls_matrix_type     full
_refine_ls_R_factor_all     0.1110
_refine_ls_R_factor_gt     0.0674
_refine_ls_wR_factor_gt     0.1694
_refine_ls_wR_factor_ref     0.1962
_refine_ls_goodness_of_fit_ref     1.042
_refine_ls_restrained_S_all     1.061
_refine_ls_number_reflns     2870
_refine_ls_number_parameters     352
_refine_ls_number_restraints     13
_refine_ls_hydrogen_treatment     constr
_refine_ls_weighting_scheme     calc
_refine_ls_weighting_details
               'calc w = 1/[\s^2^(Fo^2^)+(0.1035P)^2^] where P=(Fo^2^+2Fc^2^)/3'
_atom_sites_solution_hydrogens     geom
_atom_sites_solution_primary     direct
_atom_sites_solution_secondary     difmap
_refine_ls_shift/su_max     0.000
_refine_ls_shift/su_mean     0.000
_refine_diff_density_max     0.175
_refine_diff_density_min     -0.226
_refine_ls_extinction_method     none
_refine_ls_extinction_coef     ?
_refine_ls_abs_structure_details     ?
_refine_ls_abs_structure_Flack     ?
loop_
    _atom_type_symbol
    _atom_type_description
    _atom_type_scat_dispersion_real
    _atom_type_scat_dispersion_imag
    _atom_type_scat_source
    'C' 'C' 0.0033 0.0016
                         'International Tables Vol C Tables 4.2.6.8 and 6.1.1.4'
    'H' 'H' 0.0000 0.0000
                         'International Tables Vol C Tables 4.2.6.8 and 6.1.1.4'
    'N' 'N' 0.0061 0.0033
                         'International Tables Vol C Tables 4.2.6.8 and 6.1.1.4'
    'O' 'O' 0.0106 0.0060
                         'International Tables Vol C Tables 4.2.6.8 and 6.1.1.4'
_computing_data_collection     'CAD-4 Software (Enraf--Nonius, 1989)'
_computing_cell_refinement     'CAD-4 Software (Enraf--Nonius, 1989)'
_computing_data_reduction     'XCAD4 (Harms & Wocadlo, 1995)'
_computing_structure_solution     'SHELXS97 (Sheldrick, 2008)'
_computing_structure_refinement     'SHELXL97 (Sheldrick, 2008)'
_computing_molecular_graphics     'SHELXTL (Sheldrick, 2008)'
_computing_publication_material     'SHELXTL (Sheldrick, 2008)'
loop_
    _atom_site_type_symbol
    _atom_site_label
    _atom_site_fract_x
    _atom_site_fract_y
    _atom_site_fract_z
    _atom_site_U_iso_or_equiv
    _atom_site_adp_type
    _atom_site_calc_flag
    _atom_site_refinement_flags
    _atom_site_occupancy
    _atom_site_disorder_assembly
    _atom_site_disorder_group
    N N1 0.8178(10) 0.2626(5) 0.1700(2) 0.095(2) Uani d U 1 . .
    H H1A 0.9024 0.2234 0.1583 0.114 Uiso calc R 1 . .
    C C1 0.8949(13) 0.0842(12) 0.2352(3) 0.142(5) Uani d . 1 . .
    H H1B 0.9437 0.0066 0.2422 0.213 Uiso calc R 1 . .
    H H1C 0.8294 0.1169 0.2571 0.213 Uiso calc R 1 . .
    H H1D 0.9916 0.1381 0.2284 0.213 Uiso calc R 1 . .
    O O1 0.6282(15) 0.4037(7) 0.2480(2) 0.166(5) Uani d . 1 . .
    C C2 0.7702(12) 0.0702(7) 0.2009(2) 0.080(2) Uani d . 1 . .
    H H2A 0.6772 0.0123 0.2079 0.096 Uiso calc R 1 . .
    H H2B 0.8382 0.0362 0.1792 0.096 Uiso calc R 1 . .
    N N2 0.5848(15) 0.4284(7) 0.2134(4) 0.124(4) Uani d . 1 . .
    O O2 0.4388(11) 0.4255(7) 0.1997(4) 0.178(5) Uani d . 1 . .
    N N3 1.1129(8) 0.3679(5) 0.12461(15) 0.0628(15) Uani d . 1 . .
    O O3 1.2320(8) 0.4167(5) 0.10820(17) 0.0993(19) Uani d . 1 . .
    C C3 0.3754(17) 0.0983(10) 0.1705(3) 0.139(4) Uani d . 1 . .
    H H3A 0.2938 0.0809 0.1494 0.209 Uiso calc R 1 . .
    H H3B 0.3169 0.1501 0.1892 0.209 Uiso calc R 1 . .
    H H3C 0.4102 0.0241 0.1831 0.209 Uiso calc R 1 . .
    N N4 1.1134(7) 0.8095(4) 0.14687(15) 0.0598(14) Uani d . 1 . .
    H H4A 1.2215 0.8042 0.1559 0.072 Uiso calc R 1 . .
    O O4 1.0911(9) 0.2574(4) 0.12117(18) 0.104(2) Uani d . 1 . .
    C C4 0.5383(12) 0.1598(8) 0.1548(3) 0.100(3) Uani d . 1 . .
    H H4B 0.5028 0.2358 0.1428 0.120 Uiso calc R 1 . .
    H H4C 0.5921 0.1095 0.1347 0.120 Uiso calc R 1 . .
    O O5 1.0104(14) 1.2551(5) 0.0281(2) 0.138(3) Uani d . 1 . .
    C C5 0.6794(10) 0.1850(6) 0.1869(2) 0.0673(19) Uani d U 1 . .
    H H5A 0.6221 0.2262 0.2090 0.081 Uiso calc R 1 . .
    O O6 1.0543(7) 1.0657(3) 0.00833(11) 0.0597(11) Uani d . 1 . .
    C C6 0.8401(10) 0.3854(5) 0.1690(2) 0.0645(19) Uani d . 1 . .
    C C7 0.7377(10) 0.4713(6) 0.1903(2) 0.071(2) Uani d . 1 . .
    O O7 1.3806(6) 0.9512(4) 0.02752(12) 0.0577(11) Uani d . 1 . .
    C C8 0.7674(9) 0.5952(5) 0.18989(18) 0.0544(16) Uani d . 1 . .
    O O8 1.3595(8) 0.8031(5) -0.01708(16) 0.0878(16) Uani d . 1 . .
    O O9 1.3373(6) 0.7535(3) 0.08050(13) 0.0579(11) Uani d . 1 . .
    C C9 0.9162(9) 0.6406(5) 0.16961(17) 0.0497(15) Uani d . 1 . .
    O O10 1.5721(9) 0.8095(5) 0.1159(2) 0.128(3) Uani d . 1 . .
    C C10 1.0208(9) 0.5642(5) 0.14899(18) 0.0547(16) Uani d . 1 . .
    H H10A 1.1179 0.5954 0.1349 0.066 Uiso calc R 1 . .
    O O11 0.9818(6) 0.9650(4) 0.10992(12) 0.0625(12) Uani d . 1 . .
    C C11 0.9889(8) 0.4396(5) 0.14790(19) 0.0576(16) Uani d . 1 . .
    C C12 0.6414(11) 0.6798(6) 0.2129(2) 0.082(2) Uani d . 1 . .
    H H12A 0.5486 0.6329 0.2253 0.124 Uiso calc R 1 . .
    H H12B 0.5873 0.7369 0.1952 0.124 Uiso calc R 1 . .
    H H12C 0.7095 0.7224 0.2324 0.124 Uiso calc R 1 . .
    C C13 0.9561(11) 0.7768(5) 0.1707(2) 0.070(2) Uani d . 1 . .
    H H13A 0.8515 0.8207 0.1612 0.084 Uiso calc R 1 . .
    H H13B 0.9773 0.8013 0.1976 0.084 Uiso calc R 1 . .
    C C14 1.0783(9) 0.8495(5) 0.1089(2) 0.0573(17) Uani d . 1 . .
    H H14A 1.0031 0.7893 0.0955 0.069 Uiso calc R 1 . .
    C C15 0.9289(9) 1.0028(6) 0.07198(19) 0.0647(18) Uani d . 1 . .
    H H15A 0.8525 1.0738 0.0739 0.078 Uiso calc R 1 . .
    H H15B 0.8606 0.9390 0.0593 0.078 Uiso calc R 1 . .
    C C16 1.0952(9) 1.0320(5) 0.04803(17) 0.0544(16) Uani d . 1 . .
    H H16A 1.1638 1.0968 0.0608 0.065 Uiso calc R 1 . .
    C C17 1.2120(8) 0.9170(5) 0.04514(17) 0.0498(15) Uani d . 1 . .
    H H17A 1.1512 0.8556 0.0292 0.060 Uiso calc R 1 . .
    C C18 1.2506(9) 0.8685(5) 0.08543(19) 0.0559(16) Uani d . 1 . .
    H H18A 1.3310 0.9240 0.0995 0.067 Uiso calc R 1 . .
    C C19 1.0118(14) 1.2105(7) -0.0406(3) 0.105(3) Uani d . 1 . .
    H H19A 0.9922 1.2957 -0.0442 0.157 Uiso calc R 1 . .
    H H19B 0.9113 1.1662 -0.0511 0.157 Uiso calc R 1 . .
    H H19C 1.1202 1.1867 -0.0539 0.157 Uiso calc R 1 . .
    C C20 1.0292(12) 1.1850(6) 0.0003(3) 0.080(2) Uani d . 1 . .
    C C21 1.6071(11) 0.9433(6) -0.0209(2) 0.077(2) Uani d . 1 . .
    H H21A 1.6419 0.8986 -0.0438 0.115 Uiso calc R 1 . .
    H H21B 1.7018 0.9391 -0.0017 0.115 Uiso calc R 1 . .
    H H21C 1.5860 1.0263 -0.0278 0.115 Uiso calc R 1 . .
    C C22 1.4367(10) 0.8896(6) -0.00402(19) 0.0584(17) Uani d . 1 . .
    C C23 1.5679(9) 0.6105(6) 0.0884(2) 0.079(2) Uani d . 1 . .
    H H23A 1.6864 0.6008 0.0993 0.118 Uiso calc R 1 . .
    H H23B 1.5732 0.6002 0.0605 0.118 Uiso calc R 1 . .
    H H23C 1.4883 0.5510 0.0995 0.118 Uiso calc R 1 . .
    C C24 1.4995(9) 0.7333(7) 0.0977(2) 0.070(2) Uani d . 1 . .
loop_
    _atom_site_aniso_label
    _atom_site_aniso_U_11
    _atom_site_aniso_U_22
    _atom_site_aniso_U_33
    _atom_site_aniso_U_12
    _atom_site_aniso_U_13
    _atom_site_aniso_U_23
    N1 0.101(5) 0.037(3) 0.148(5) -0.011(3) 0.056(4) -0.014(3)
    C1 0.098(7) 0.224(14) 0.104(6) 0.023(9) -0.032(6) -0.029(8)
    O1 0.280(13) 0.079(4) 0.140(5) -0.068(6) 0.113(8) -0.038(4)
    C2 0.100(6) 0.062(5) 0.079(5) 0.001(5) 0.003(4) 0.005(4)
    N2 0.115(8) 0.045(4) 0.212(10) -0.009(5) 0.088(8) -0.011(6)
    O2 0.076(5) 0.080(5) 0.379(16) -0.002(4) 0.097(8) -0.002(7)
    N3 0.067(4) 0.048(3) 0.073(3) 0.004(3) 0.026(3) 0.007(3)
    O3 0.088(4) 0.063(3) 0.147(5) -0.010(3) 0.068(4) -0.007(3)
    C3 0.141(9) 0.128(9) 0.148(9) -0.052(9) -0.028(8) -0.006(7)
    N4 0.058(3) 0.050(3) 0.071(3) -0.014(3) -0.001(3) 0.010(3)
    O4 0.123(5) 0.045(3) 0.145(5) -0.001(3) 0.073(4) -0.011(3)
    C4 0.104(7) 0.072(5) 0.124(7) -0.013(6) -0.006(6) 0.009(5)
    O5 0.245(10) 0.046(3) 0.122(5) 0.025(5) -0.041(6) 0.004(3)
    C5 0.077(5) 0.039(3) 0.086(4) -0.008(3) 0.026(4) -0.004(3)
    O6 0.078(3) 0.039(2) 0.062(2) -0.002(2) 0.000(2) 0.0058(19)
    C6 0.073(5) 0.032(3) 0.088(5) -0.011(3) 0.032(4) -0.010(3)
    C7 0.056(4) 0.039(4) 0.119(6) -0.012(3) 0.025(4) 0.002(4)
    O7 0.061(3) 0.039(2) 0.072(3) -0.003(2) 0.001(2) -0.004(2)
    C8 0.058(4) 0.035(3) 0.070(4) -0.006(3) 0.018(4) 0.000(3)
    O8 0.096(4) 0.066(3) 0.101(4) -0.001(3) 0.007(3) -0.026(3)
    O9 0.050(2) 0.037(2) 0.087(3) 0.000(2) -0.007(2) -0.007(2)
    C9 0.057(4) 0.028(3) 0.064(4) -0.005(3) 0.000(3) 0.006(3)
    O10 0.097(5) 0.076(4) 0.210(7) -0.011(4) -0.072(5) -0.023(5)
    C10 0.048(4) 0.039(3) 0.077(4) -0.006(3) 0.003(3) 0.006(3)
    O11 0.070(3) 0.045(2) 0.073(3) 0.009(2) 0.006(2) 0.003(2)
    C11 0.052(4) 0.037(3) 0.084(4) 0.002(3) 0.020(3) -0.001(3)
    C12 0.084(5) 0.045(4) 0.118(6) 0.007(4) 0.058(5) -0.007(4)
    C13 0.092(5) 0.033(3) 0.085(5) -0.009(4) 0.027(4) 0.006(3)
    C14 0.059(4) 0.034(3) 0.078(4) -0.002(3) 0.008(4) -0.002(3)
    C15 0.065(4) 0.051(4) 0.078(4) 0.004(4) 0.016(4) 0.003(3)
    C16 0.063(4) 0.033(3) 0.068(4) 0.000(3) 0.000(3) -0.002(3)
    C17 0.044(3) 0.034(3) 0.071(4) -0.007(3) -0.008(3) 0.009(3)
    C18 0.051(4) 0.028(3) 0.089(4) 0.000(3) -0.001(4) 0.001(3)
    C19 0.122(7) 0.058(5) 0.135(7) -0.013(5) -0.033(7) 0.030(5)
    C20 0.104(7) 0.038(4) 0.100(6) -0.006(4) -0.024(5) 0.016(4)
    C21 0.084(5) 0.063(4) 0.082(5) -0.002(4) 0.019(4) -0.005(4)
    C22 0.059(4) 0.044(4) 0.072(4) 0.003(3) -0.001(4) -0.004(3)
    C23 0.046(4) 0.069(5) 0.121(6) 0.006(4) -0.002(4) 0.012(4)
    C24 0.044(4) 0.059(4) 0.107(5) -0.005(4) -0.014(4) 0.014(4)
_geom_special_details
;
All e.s.d.'s (except the e.s.d. in the dihedral angle between two l.s. planes)
are estimated using the full covariance matrix. The cell e.s.d.'s are taken
into account individually in the estimation of e.s.d.'s in distances, angles
and torsion angles; correlations between e.s.d.'s in cell parameters are only
used when they are defined by crystal symmetry. An approximate (isotropic)
treatment of cell e.s.d.'s is used for estimating e.s.d.'s involving l.s.
planes.
;
loop_
    _geom_bond_atom_site_label_1
    _geom_bond_atom_site_label_2
    _geom_bond_site_symmetry_2
    _geom_bond_distance
    _geom_bond_publ_flag
    N1 C6 . 1.367(8) no
    N1 C5 . 1.455(9) no
    N1 H1A . 0.8600 no
    C1 C2 . 1.500(10) no
    C1 H1B . 0.9600 no
    C1 H1C . 0.9600 no
    C1 H1D . 0.9600 no
    O1 N2 . 1.253(15) no
    C2 C5 . 1.512(10) no
    C2 H2A . 0.9700 no
    C2 H2B . 0.9700 no
    N2 O2 . 1.178(15) no
    N2 C7 . 1.458(10) no
    N3 O3 . 1.176(7) no
    N3 O4 . 1.238(7) no
    N3 C11 . 1.450(8) no
    C3 C4 . 1.484(13) no
    C3 H3A . 0.9600 no
    C3 H3B . 0.9600 no
    C3 H3C . 0.9600 no
    N4 C14 . 1.393(8) no
    N4 C13 . 1.465(9) no
    N4 H4A . 0.8600 no
    C4 C5 . 1.538(11) no
    C4 H4B . 0.9700 no
    C4 H4C . 0.9700 no
    O5 C20 . 1.231(9) no
    C5 H5A . 0.9800 no
    O6 C20 . 1.359(8) no
    O6 C16 . 1.436(7) no
    C6 C7 . 1.416(9) no
    C6 C11 . 1.446(9) no
    C7 C8 . 1.386(8) no
    O7 C22 . 1.339(7) no
    O7 C17 . 1.437(7) no
    C8 C9 . 1.395(8) no
    C8 C12 . 1.536(9) no
    O8 C22 . 1.199(8) no
    O9 C24 . 1.355(8) no
    O9 C18 . 1.433(7) no
    C9 C10 . 1.345(8) no
    C9 C13 . 1.533(8) no
    O10 C24 . 1.177(8) no
    C10 C11 . 1.396(8) no
    C10 H10A . 0.9300 no
    O11 C15 . 1.415(7) no
    O11 C14 . 1.463(7) no
    C12 H12A . 0.9600 no
    C12 H12B . 0.9600 no
    C12 H12C . 0.9600 no
    C13 H13A . 0.9700 no
    C13 H13B . 0.9700 no
    C14 C18 . 1.522(9) no
    C14 H14A . 0.9800 no
    C15 C16 . 1.513(8) no
    C15 H15A . 0.9700 no
    C15 H15B . 0.9700 no
    C16 C17 . 1.540(8) no
    C16 H16A . 0.9800 no
    C17 C18 . 1.503(8) no
    C17 H17A . 0.9800 no
    C18 H18A . 0.9800 no
    C19 C20 . 1.427(11) no
    C19 H19A . 0.9600 no
    C19 H19B . 0.9600 no
    C19 H19C . 0.9600 no
    C21 C22 . 1.509(10) no
    C21 H21A . 0.9600 no
    C21 H21B . 0.9600 no
    C21 H21C . 0.9600 no
    C23 C24 . 1.482(10) no
    C23 H23A . 0.9600 no
    C23 H23B . 0.9600 no
    C23 H23C . 0.9600 no
loop_
    _geom_angle_atom_site_label_1
    _geom_angle_atom_site_label_2
    _geom_angle_atom_site_label_3
    _geom_angle_site_symmetry_1
    _geom_angle_site_symmetry_3
    _geom_angle
    _geom_angle_publ_flag
    C6 N1 C5 . . 132.8(6) no
    C6 N1 H1A . . 113.6 no
    C5 N1 H1A . . 113.6 no
    C2 C1 H1B . . 109.5 no
    C2 C1 H1C . . 109.5 no
    H1B C1 H1C . . 109.5 no
    C2 C1 H1D . . 109.5 no
    H1B C1 H1D . . 109.5 no
    H1C C1 H1D . . 109.5 no
    C1 C2 C5 . . 115.8(8) no
    C1 C2 H2A . . 108.3 no
    C5 C2 H2A . . 108.3 no
    C1 C2 H2B . . 108.3 no
    C5 C2 H2B . . 108.3 no
    H2A C2 H2B . . 107.4 no
    O2 N2 O1 . . 127.1(11) no
    O2 N2 C7 . . 120.6(13) no
    O1 N2 C7 . . 112.2(12) no
    O3 N3 O4 . . 120.3(6) no
    O3 N3 C11 . . 119.1(5) no
    O4 N3 C11 . . 120.5(6) no
    C4 C3 H3A . . 109.5 no
    C4 C3 H3B . . 109.5 no
    H3A C3 H3B . . 109.5 no
    C4 C3 H3C . . 109.5 no
    H3A C3 H3C . . 109.5 no
    H3B C3 H3C . . 109.5 no
    C14 N4 C13 . . 116.4(6) no
    C14 N4 H4A . . 121.8 no
    C13 N4 H4A . . 121.8 no
    C3 C4 C5 . . 112.4(7) no
    C3 C4 H4B . . 109.1 no
    C5 C4 H4B . . 109.1 no
    C3 C4 H4C . . 109.1 no
    C5 C4 H4C . . 109.1 no
    H4B C4 H4C . . 107.9 no
    N1 C5 C2 . . 107.8(6) no
    N1 C5 C4 . . 107.8(6) no
    C2 C5 C4 . . 112.1(6) no
    N1 C5 H5A . . 109.7 no
    C2 C5 H5A . . 109.7 no
    C4 C5 H5A . . 109.7 no
    C20 O6 C16 . . 118.1(5) no
    N1 C6 C7 . . 125.9(6) no
    N1 C6 C11 . . 121.0(6) no
    C7 C6 C11 . . 112.8(5) no
    C8 C7 C6 . . 124.8(6) no
    C8 C7 N2 . . 116.7(6) no
    C6 C7 N2 . . 118.5(6) no
    C22 O7 C17 . . 118.2(5) no
    C7 C8 C9 . . 119.1(6) no
    C7 C8 C12 . . 119.9(6) no
    C9 C8 C12 . . 121.0(5) no
    C24 O9 C18 . . 119.5(5) no
    C10 C9 C8 . . 119.3(5) no
    C10 C9 C13 . . 121.2(6) no
    C8 C9 C13 . . 119.5(6) no
    C9 C10 C11 . . 122.3(6) no
    C9 C10 H10A . . 118.8 no
    C11 C10 H10A . . 118.8 no
    C15 O11 C14 . . 111.7(5) no
    C10 C11 C6 . . 121.6(6) no
    C10 C11 N3 . . 116.4(6) no
    C6 C11 N3 . . 122.0(5) no
    C8 C12 H12A . . 109.5 no
    C8 C12 H12B . . 109.5 no
    H12A C12 H12B . . 109.5 no
    C8 C12 H12C . . 109.5 no
    H12A C12 H12C . . 109.5 no
    H12B C12 H12C . . 109.5 no
    N4 C13 C9 . . 112.4(6) no
    N4 C13 H13A . . 109.1 no
    C9 C13 H13A . . 109.1 no
    N4 C13 H13B . . 109.1 no
    C9 C13 H13B . . 109.1 no
    H13A C13 H13B . . 107.9 no
    N4 C14 O11 . . 110.2(5) no
    N4 C14 C18 . . 112.1(6) no
    O11 C14 C18 . . 107.6(4) no
    N4 C14 H14A . . 109.0 no
    O11 C14 H14A . . 109.0 no
    C18 C14 H14A . . 109.0 no
    O11 C15 C16 . . 109.3(5) no
    O11 C15 H15A . . 109.8 no
    C16 C15 H15A . . 109.8 no
    O11 C15 H15B . . 109.8 no
    C16 C15 H15B . . 109.8 no
    H15A C15 H15B . . 108.3 no
    O6 C16 C15 . . 113.1(5) no
    O6 C16 C17 . . 105.8(4) no
    C15 C16 C17 . . 108.4(5) no
    O6 C16 H16A . . 109.8 no
    C15 C16 H16A . . 109.8 no
    C17 C16 H16A . . 109.8 no
    O7 C17 C18 . . 108.1(5) no
    O7 C17 C16 . . 107.4(4) no
    C18 C17 C16 . . 110.1(5) no
    O7 C17 H17A . . 110.4 no
    C18 C17 H17A . . 110.4 no
    C16 C17 H17A . . 110.4 no
    O9 C18 C17 . . 107.1(5) no
    O9 C18 C14 . . 108.4(4) no
    C17 C18 C14 . . 111.7(5) no
    O9 C18 H18A . . 109.8 no
    C17 C18 H18A . . 109.8 no
    C14 C18 H18A . . 109.8 no
    C20 C19 H19A . . 109.5 no
    C20 C19 H19B . . 109.5 no
    H19A C19 H19B . . 109.5 no
    C20 C19 H19C . . 109.5 no
    H19A C19 H19C . . 109.5 no
    H19B C19 H19C . . 109.5 no
    O5 C20 O6 . . 117.9(7) no
    O5 C20 C19 . . 128.1(7) no
    O6 C20 C19 . . 113.7(7) no
    C22 C21 H21A . . 109.5 no
    C22 C21 H21B . . 109.5 no
    H21A C21 H21B . . 109.5 no
    C22 C21 H21C . . 109.5 no
    H21A C21 H21C . . 109.5 no
    H21B C21 H21C . . 109.5 no
    O8 C22 O7 . . 123.7(7) no
    O8 C22 C21 . . 124.8(7) no
    O7 C22 C21 . . 111.5(6) no
    C24 C23 H23A . . 109.5 no
    C24 C23 H23B . . 109.5 no
    H23A C23 H23B . . 109.5 no
    C24 C23 H23C . . 109.5 no
    H23A C23 H23C . . 109.5 no
    H23B C23 H23C . . 109.5 no
    O10 C24 O9 . . 121.1(7) no
    O10 C24 C23 . . 127.6(7) no
    O9 C24 C23 . . 111.2(7) no
loop_
    _geom_torsion_atom_site_label_1
    _geom_torsion_atom_site_label_2
    _geom_torsion_atom_site_label_3
    _geom_torsion_atom_site_label_4
    _geom_torsion_site_symmetry_1
    _geom_torsion_site_symmetry_2
    _geom_torsion_site_symmetry_3
    _geom_torsion_site_symmetry_4
    _geom_torsion
    _geom_torsion_publ_flag
    C6 N1 C5 C2 . . . . -145.8(9) no
    C6 N1 C5 C4 . . . . 93.0(11) no
    C1 C2 C5 N1 . . . . 68.2(9) no
    C1 C2 C5 C4 . . . . -173.4(7) no
    C3 C4 C5 N1 . . . . -170.6(8) no
    C3 C4 C5 C2 . . . . 71.0(10) no
    C5 N1 C6 C7 . . . . 9.7(15) no
    C5 N1 C6 C11 . . . . -176.7(7) no
    N1 C6 C7 C8 . . . . 177.5(8) no
    C11 C6 C7 C8 . . . . 3.4(12) no
    N1 C6 C7 N2 . . . . -5.1(14) no
    C11 C6 C7 N2 . . . . -179.2(9) no
    O2 N2 C7 C8 . . . . 85.5(12) no
    O1 N2 C7 C8 . . . . -91.0(9) no
    O2 N2 C7 C6 . . . . -92.1(11) no
    O1 N2 C7 C6 . . . . 91.4(10) no
    C6 C7 C8 C9 . . . . -5.2(12) no
    N2 C7 C8 C9 . . . . 177.4(9) no
    C6 C7 C8 C12 . . . . 177.2(8) no
    N2 C7 C8 C12 . . . . -0.3(12) no
    C7 C8 C9 C10 . . . . 4.1(10) no
    C12 C8 C9 C10 . . . . -178.3(6) no
    C7 C8 C9 C13 . . . . -176.8(7) no
    C12 C8 C9 C13 . . . . 0.8(10) no
    C8 C9 C10 C11 . . . . -1.7(10) no
    C13 C9 C10 C11 . . . . 179.2(7) no
    C9 C10 C11 C6 . . . . 0.2(10) no
    C9 C10 C11 N3 . . . . -179.7(6) no
    N1 C6 C11 C10 . . . . -175.3(7) no
    C7 C6 C11 C10 . . . . -0.9(10) no
    N1 C6 C11 N3 . . . . 4.6(11) no
    C7 C6 C11 N3 . . . . 179.0(7) no
    O3 N3 C11 C10 . . . . 0.2(10) no
    O4 N3 C11 C10 . . . . -177.9(7) no
    O3 N3 C11 C6 . . . . -179.7(7) no
    O4 N3 C11 C6 . . . . 2.2(10) no
    C14 N4 C13 C9 . . . . 95.8(7) no
    C10 C9 C13 N4 . . . . 0.9(9) no
    C8 C9 C13 N4 . . . . -178.2(5) no
    C13 N4 C14 O11 . . . . 66.0(6) no
    C13 N4 C14 C18 . . . . -174.1(5) no
    C15 O11 C14 N4 . . . . -174.5(5) no
    C15 O11 C14 C18 . . . . 63.1(6) no
    C14 O11 C15 C16 . . . . -66.7(6) no
    C20 O6 C16 C15 . . . . 91.4(7) no
    C20 O6 C16 C17 . . . . -150.0(6) no
    O11 C15 C16 O6 . . . . 177.2(4) no
    O11 C15 C16 C17 . . . . 60.2(6) no
    C22 O7 C17 C18 . . . . 114.5(6) no
    C22 O7 C17 C16 . . . . -126.7(5) no
    O6 C16 C17 O7 . . . . 66.9(6) no
    C15 C16 C17 O7 . . . . -171.5(5) no
    O6 C16 C17 C18 . . . . -175.6(5) no
    C15 C16 C17 C18 . . . . -54.1(6) no
    C24 O9 C18 C17 . . . . 125.1(6) no
    C24 O9 C18 C14 . . . . -114.2(6) no
    O7 C17 C18 O9 . . . . -70.9(6) no
    C16 C17 C18 O9 . . . . 172.1(4) no
    O7 C17 C18 C14 . . . . 170.5(5) no
    C16 C17 C18 C14 . . . . 53.5(6) no
    N4 C14 C18 O9 . . . . 64.8(7) no
    O11 C14 C18 O9 . . . . -173.9(5) no
    N4 C14 C18 C17 . . . . -177.4(5) no
    O11 C14 C18 C17 . . . . -56.1(6) no
    C16 O6 C20 O5 . . . . -12.9(12) no
    C16 O6 C20 C19 . . . . 172.6(7) no
    C17 O7 C22 O8 . . . . -4.5(9) no
    C17 O7 C22 C21 . . . . 175.2(5) no
    C18 O9 C24 O10 . . . . -1.5(10) no
    C18 O9 C24 C23 . . . . -178.9(6) no
loop_
    _geom_hbond_atom_site_label_D
    _geom_hbond_atom_site_label_H
    _geom_hbond_atom_site_label_A
    _geom_hbond_site_symmetry_A
    _geom_hbond_distance_DH
    _geom_hbond_distance_HA
    _geom_hbond_distance_DA
    _geom_hbond_angle_DHA
    _geom_hbond_publ_flag
    N1 H1A O4 1_555 0.86 1.92 2.621(8) 137.5 yes
