# Supplementary material for: 3-Methyl-2,6-dinitro-N-(3-pent­yl)-4-[(2,3,4-tri-O-acetyl-β-d-xylos­yl)amino­methyl]­aniline
Source: Acta Crystallogr Sect E Struct Rep Online. 2008 Jul 31;64(Pt 8):o1623. doi: 10.1107/S1600536808023192 (PMC2962232; doi:10.1107/S1600536808023192)
Supplement: Supplementary file 2 [file e-64-o1623-Isup2.hkl]

# 
# h,k,l, Fc-squared, Fo-squared, sigma(Fo-squared) and status flag 
# 
data_I
_shelx_title ' W in P2(1)2(1)2(1)' 
_shelx_refln_list_code          4 
_shelx_F_calc_maximum      200.39 
_exptl_crystal_F_000      1176.00 
_reflns_d_resolution_high  0.8365 
 
loop_ 
 _symmetry_equiv_pos_as_xyz 
 'x, y, z' 
 '-x+1/2, -y, z+1/2' 
 '-x, y+1/2, -z+1/2' 
 'x+1/2, -y+1/2, -z' 
 
_cell_length_a     7.4100 
_cell_length_b    11.0440 
_cell_length_c    34.1060 
_cell_angle_alpha  90.000 
_cell_angle_beta   90.000 
_cell_angle_gamma  90.000 
 
_shelx_F_squared_multiplier     1.000 
 
loop_ 
 _refln_index_h 
 _refln_index_k 
 _refln_index_l 
 _refln_F_squared_calc 
 _refln_F_squared_meas 
 _refln_F_squared_sigma 
 _refln_observed_status 
   2   0   0    20631.33    19047.16    345.17 o 
   4   0   0      225.26      215.60     15.26 o 
   6   0   0      348.45      315.69     23.13 o 
   8   0   0       20.06       13.13     16.49 o 
   1   1   0     7408.67     7293.16    169.41 o 
   2   1   0     1067.08     1180.78     21.88 o 
   3   1   0      242.38      230.10     12.83 o 
   4   1   0       29.32       41.92      9.31 o 
   5   1   0        0.27        6.17     10.16 o 
   6   1   0        4.79        8.88     12.22 o 
   7   1   0       65.85       44.14     17.03 o 
   8   1   0       13.12       11.05     13.62 o 
   0   2   0       72.45      103.30      6.47 o 
   1   2   0     1661.57     1880.45     24.41 o 
   2   2   0      351.97      328.44     12.74 o 
   3   2   0      420.04      461.46     17.51 o 
   4   2   0      461.76      471.76     20.21 o 
   5   2   0      311.99      300.28     20.56 o 
   6   2   0      496.89      534.77     27.65 o 
   7   2   0       31.92       51.34     17.96 o 
   8   2   0        1.64       17.24     12.72 o 
   1   3   0     2688.86     2492.96     32.37 o 
   2   3   0      241.43      173.69      6.04 o 
   3   3   0      202.97      269.44     14.42 o 
   4   3   0       53.36       61.82     11.19 o 
   5   3   0        2.38        0.00      8.65 o 
   6   3   0       30.00       27.01     11.08 o 
   7   3   0        0.00        7.90     11.22 o 
   8   3   0       44.96       33.31     15.39 o 
   0   4   0        6.27        2.81      5.09 o 
   1   4   0     6986.34     7450.04     63.34 o 
   2   4   0     1895.66     1803.12     34.57 o 
   3   4   0      618.93      572.25     22.72 o 
   4   4   0       46.18       36.38     11.49 o 
   5   4   0      552.23      526.85     26.72 o 
   6   4   0      504.74      461.15     28.98 o 
   7   4   0        9.24       22.10     15.79 o 
   8   4   0        9.25       14.62     12.15 o 
   1   5   0      200.93      269.65     15.53 o 
   2   5   0     1473.01     1570.91     35.93 o 
   3   5   0      326.32      307.43     18.47 o 
   4   5   0      106.71       68.87     10.95 o 
   5   5   0      324.85      281.18     24.35 o 
   6   5   0       35.43       37.65     17.27 o 
   7   5   0       41.78       46.78     14.51 o 
   8   5   0        0.12        1.33     11.49 o 
   0   6   0    10394.11    10365.55     89.29 o 
   1   6   0      790.53      825.26     28.59 o 
   2   6   0        2.14       13.11      9.18 o 
   3   6   0      269.53      234.22     19.72 o 
   4   6   0      244.00      235.53     21.32 o 
   5   6   0      362.68      397.13     29.75 o 
   6   6   0       36.04       19.80     16.39 o 
   7   6   0        6.40        7.06     12.06 o 
   1   7   0        2.89        6.65     11.39 o 
   2   7   0        6.60       17.43     10.92 o 
   3   7   0       65.47       53.89     14.00 o 
   4   7   0       44.43       73.25     16.28 o 
   5   7   0      122.69      104.39     19.43 o 
   6   7   0       12.15        7.41     14.34 o 
   7   7   0        7.02        8.40     10.30 o 
   0   8   0      405.10      424.35     26.03 o 
   1   8   0       37.20       38.32     13.15 o 
   2   8   0      226.84      230.99     20.82 o 
   3   8   0      122.72      121.45     20.11 o 
   4   8   0       15.12        7.16     15.06 o 
   5   8   0        0.58        6.00     14.99 o 
   6   8   0       10.61        7.39     13.72 o 
   7   8   0        4.33       11.80     11.80 o 
   1   9   0       90.52      118.78     16.95 o 
   2   9   0      323.90      303.84     25.86 o 
   3   9   0      340.76      292.84     28.25 o 
   4   9   0       40.69       34.98     16.22 o 
   5   9   0        0.01        9.26     14.55 o 
   6   9   0        5.16       12.92     15.54 o 
   0  10   0      280.92      221.80     24.15 o 
   1  10   0      422.18      465.66     30.57 o 
   2  10   0      254.00      201.56     24.34 o 
   3  10   0      154.63      176.75     23.69 o 
   4  10   0        1.08       13.71     13.71 o 
   5  10   0        0.37       16.20     16.20 o 
   1  11   0       14.54       21.78     17.99 o 
   2  11   0        3.12        4.74     15.08 o 
   3  11   0       18.04       15.72     15.72 o 
   4  11   0        0.48        4.59     13.62 o 
   0  12   0       18.23       14.06     16.33 o 
   1  12   0        4.05       14.36     14.36 o 
   2  12   0        9.08        7.63     14.65 o 
   3  12   0       31.96       33.88     15.62 o 
   1  13   0       28.18       14.07     13.16 o 
   1   0   1     1292.37     1243.45     19.92 o 
   2   0   1     1203.97     1353.24     22.73 o 
   3   0   1       16.94       25.46      6.32 o 
   4   0   1     1375.22     1381.00     33.14 o 
   5   0   1        3.33        4.52     10.09 o 
   6   0   1       93.21       96.11     17.20 o 
   7   0   1        0.37        0.00     14.70 o 
   8   0   1       76.63      103.57     18.20 o 
   0   1   1     1214.08     1391.22     15.08 o 
   1   1   1     1743.66     1843.05     21.19 o 
   2   1   1     2997.64     2777.53     32.35 o 
   3   1   1     2192.29     2087.78     34.27 o 
   4   1   1      464.35      487.60     20.30 o 
   5   1   1      279.35      335.57     20.32 o 
   6   1   1       17.93       20.74     12.94 o 
   7   1   1      119.89       99.08     19.11 o 
   8   1   1        1.59        8.07     15.31 o 
   0   2   1     1100.33     1251.26     18.59 o 
   1   2   1     8136.11     8492.29     52.11 o 
   2   2   1      135.93      101.96      6.60 o 
   3   2   1      228.78      194.71     12.09 o 
   4   2   1      900.41      767.41     25.61 o 
   5   2   1      507.23      494.30     23.89 o 
   6   2   1       19.91       12.15     14.29 o 
   7   2   1      159.37      168.49     21.28 o 
   8   2   1        3.73       17.17     11.23 o 
   0   3   1      697.79      804.16     17.98 o 
   1   3   1      698.32      812.26     19.27 o 
   2   3   1     1489.12     1407.21     27.77 o 
   3   3   1      333.12      395.57     17.82 o 
   4   3   1      166.14      172.56     15.17 o 
   5   3   1       19.39       19.78     12.38 o 
   6   3   1      118.71      112.75     17.12 o 
   7   3   1       22.37       17.32     15.10 o 
   8   3   1        7.79       10.72     13.79 o 
   0   4   1      588.03      605.00     18.37 o 
   1   4   1      744.65      762.25     21.20 o 
   2   4   1      729.77      676.36     21.86 o 
   3   4   1     1375.86     1531.78     35.65 o 
   4   4   1       86.51       64.58      9.69 o 
   5   4   1       28.91       34.99     12.31 o 
   6   4   1       61.72       66.37     16.68 o 
   7   4   1        0.91        0.00     13.72 o 
   8   4   1        3.37        9.38     13.55 o 
   0   5   1      659.01      673.06     21.38 o 
   1   5   1     1306.70     1337.07     31.01 o 
   2   5   1      731.76      696.11     24.43 o 
   3   5   1      373.37      398.43     21.64 o 
   4   5   1       87.32       68.57     14.05 o 
   5   5   1       73.05       66.15     15.35 o 
   6   5   1      433.32      464.95     28.50 o 
   7   5   1       12.51        1.41     13.74 o 
   8   5   1       17.45       13.05     13.05 o 
   0   6   1      765.02      729.67     25.72 o 
   1   6   1      207.06      179.58     15.54 o 
   2   6   1      709.85      681.66     27.41 o 
   3   6   1      390.48      393.61     22.39 o 
   4   6   1       97.19      101.94     16.65 o 
   5   6   1     1275.39     1245.30     44.34 o 
   6   6   1       54.32       25.92     14.17 o 
   7   6   1        0.61        1.49     13.52 o 
   0   7   1      143.73      122.21     12.70 o 
   1   7   1       10.74       25.82     11.28 o 
   2   7   1      144.73      156.12     17.77 o 
   3   7   1      139.78      172.76     16.86 o 
   4   7   1      373.79      396.47     26.61 o 
   5   7   1      190.78      133.91     16.18 o 
   6   7   1        2.59        7.50     13.68 o 
   7   7   1       22.73       25.49      9.73 o 
   0   8   1      172.81      165.83     17.21 o 
   1   8   1      397.60      343.01     24.93 o 
   2   8   1      254.57      248.75     21.78 o 
   3   8   1      115.40      113.47     19.14 o 
   4   8   1      113.14      124.90     19.04 o 
   5   8   1      146.60      125.60     13.03 o 
   6   8   1       64.20       48.25     16.71 o 
   7   8   1        9.16        2.65     12.90 o 
   0   9   1        0.94       14.51     14.51 o 
   1   9   1       39.59       31.53     13.31 o 
   2   9   1       23.34       12.34     13.71 o 
   3   9   1      270.28      278.35     26.98 o 
   4   9   1      175.63      158.65     22.11 o 
   5   9   1       16.53       16.92     16.92 o 
   6   9   1       14.00        8.78     12.82 o 
   0  10   1      228.87      261.52     24.24 o 
   1  10   1      184.08      180.69     22.07 o 
   2  10   1      131.43      107.63     21.86 o 
   3  10   1      128.55      122.17     20.61 o 
   4  10   1       96.02      114.20     18.15 o 
   5  10   1       26.61        2.98     15.07 o 
   0  11   1       39.14       57.21     13.76 o 
   1  11   1       42.14       28.20     16.28 o 
   2  11   1       61.68       47.52     19.08 o 
   3  11   1       60.31       31.73     17.04 o 
   4  11   1       21.88       21.42     13.18 o 
   0  12   1       42.46       45.14     14.24 o 
   1  12   1       51.33       57.67     17.14 o 
   2  12   1        3.47        7.68     13.68 o 
   3  12   1        0.10       15.48     15.48 o 
   0  13   1       26.89       11.37     11.24 o 
   1  13   1        2.82       14.12     11.27 o 
   0   0   2     1375.44     1365.89     14.07 o 
   1   0   2      227.31      189.32      7.73 o 
   2   0   2     5990.39     5696.07     45.35 o 
   3   0   2       19.58       17.84      6.81 o 
   4   0   2       28.35        7.65      8.51 o 
   5   0   2      283.75      312.02     20.80 o 
   6   0   2        2.82       10.52     11.95 o 
   7   0   2      161.56      191.17     22.76 o 
   8   0   2        3.08       17.64     13.50 o 
   0   1   2       28.71       44.63      4.39 o 
   1   1   2      310.68      381.94     10.41 o 
   2   1   2     3780.53     4233.32     40.43 o 
   3   1   2     1568.48     1418.82     28.09 o 
   4   1   2      149.08      184.08     13.72 o 
   5   1   2      140.77      114.01     14.40 o 
   6   1   2       19.78       33.64     13.78 o 
   7   1   2       49.95       70.17     17.14 o 
   8   1   2       33.33       12.04     17.21 o 
   0   2   2      492.82      537.31     13.11 o 
   1   2   2     1906.59     1904.68     25.57 o 
   2   2   2      689.00      569.60      5.95 o 
   3   2   2       63.78       65.43      7.70 o 
   4   2   2      655.90      722.61     25.35 o 
   5   2   2       40.52       32.89     12.45 o 
   6   2   2       91.45      106.75     17.43 o 
   7   2   2       89.89       99.33     19.46 o 
   8   2   2      117.09      133.10     19.13 o 
   0   3   2      144.02      173.47      9.36 o 
   1   3   2     2851.77     2925.04     36.08 o 
   2   3   2      107.58      101.40      9.82 o 
   3   3   2       39.17       29.90      7.60 o 
   4   3   2     1012.21      953.18     30.32 o 
   5   3   2      180.71      164.36     18.18 o 
   6   3   2       20.18       25.26     13.06 o 
   7   3   2       14.21        2.72     15.23 o 
   8   3   2        6.71        2.68     12.62 o 
   0   4   2     4337.34     4612.06     48.87 o 
   1   4   2     2260.27     2355.87     36.40 o 
   2   4   2     2132.72     2152.99     38.32 o 
   3   4   2      587.65      608.84     22.88 o 
   4   4   2     1655.00     1450.00     13.06 o 
   5   4   2      422.67      516.10     26.59 o 
   6   4   2       50.88       44.14     14.96 o 
   7   4   2       20.92       18.38     13.86 o 
   8   4   2        7.18        9.45     11.56 o 
   0   5   2     7075.28     6501.80     65.19 o 
   1   5   2      900.43      895.15     26.19 o 
   2   5   2     1891.01     2061.10     41.34 o 
   3   5   2      419.32      418.90     21.63 o 
   4   5   2       88.31       67.03      9.52 o 
   5   5   2      221.73      283.02     21.43 o 
   6   5   2       36.40       64.87     13.96 o 
   7   5   2        0.18       18.90     10.71 o 
   8   5   2        6.31       15.84     12.15 o 
   0   6   2        2.60        6.82      8.65 o 
   1   6   2     2348.83     2391.74     46.33 o 
   2   6   2      145.89      181.27     16.17 o 
   3   6   2      283.95      283.25     19.89 o 
   4   6   2       56.17       38.75     13.93 o 
   5   6   2       68.99       86.80     18.10 o 
   6   6   2       18.12       34.91     17.80 o 
   7   6   2       14.49       10.20     13.94 o 
   0   7   2      503.19      515.12     25.59 o 
   1   7   2     1467.94     1546.44     41.51 o 
   2   7   2      264.12      239.73     18.86 o 
   3   7   2      155.84      179.40     18.54 o 
   4   7   2      558.42      615.69     31.68 o 
   5   7   2       65.40       58.11     15.60 o 
   6   7   2       12.69        4.56     15.52 o 
   7   7   2       23.36        8.58     16.05 o 
   0   8   2        6.61       13.26     11.34 o 
   1   8   2       94.72      118.00     15.85 o 
   2   8   2       13.73        2.37     15.20 o 
   3   8   2       45.66       36.03     16.14 o 
   4   8   2       49.57       68.24     18.07 o 
   5   8   2       10.62       15.34     15.89 o 
   6   8   2        1.50        7.57     15.95 o 
   7   8   2        3.79       13.89     13.89 o 
   0   9   2      159.42      147.28     19.21 o 
   1   9   2      276.03      285.75     23.99 o 
   2   9   2       42.00       65.44     17.93 o 
   3   9   2      240.77      261.92     26.81 o 
   4   9   2       82.17       88.75     18.42 o 
   5   9   2        1.90       17.43     13.88 o 
   6   9   2        2.79       14.80     10.72 o 
   0  10   2       96.90       79.36     19.69 o 
   1  10   2      133.42      121.01     21.97 o 
   2  10   2       32.38       22.95     16.45 o 
   3  10   2       96.61      107.55     22.43 o 
   4  10   2       53.11       43.21     17.28 o 
   5  10   2        0.08       12.36     13.27 o 
   0  11   2       27.52        1.63     15.76 o 
   1  11   2       10.53       15.78     12.50 o 
   2  11   2       39.95        6.40     15.99 o 
   3  11   2       15.58       20.87     16.66 o 
   4  11   2       27.08       38.85     16.17 o 
   0  12   2       25.18        7.75     15.68 o 
   1  12   2       40.30       42.21     16.06 o 
   2  12   2       10.68       16.37     16.37 o 
   3  12   2        5.00        4.53     15.44 o 
   0  13   2       21.25        2.90     13.71 o 
   1  13   2       38.55       43.81     13.47 o 
   1   0   3     9587.54     9733.80    214.14 o 
   2   0   3      168.87      161.91      9.12 o 
   3   0   3      104.37       87.82      8.27 o 
   4   0   3        2.26       22.05      8.19 o 
   5   0   3       72.31       59.18     14.14 o 
   6   0   3      363.92      385.40     25.98 o 
   7   0   3       59.83       65.72     18.00 o 
   8   0   3        0.04        2.92     15.57 o 
   0   1   3      713.64      899.75     14.26 o 
   1   1   3      731.52      695.15     14.75 o 
   2   1   3     7671.75     7072.74     52.72 o 
   3   1   3     1030.16      978.03     24.04 o 
   4   1   3      915.74     1038.03     28.74 o 
   5   1   3      427.65      319.93     20.24 o 
   6   1   3       52.41       40.88     13.46 o 
   7   1   3       12.80        0.00     14.90 o 
   8   1   3       10.44        2.61     15.04 o 
   0   2   3     7489.31     7434.38    200.29 o 
   1   2   3     7453.13     8197.04     53.52 o 
   2   2   3     5634.62     5265.83     49.06 o 
   3   2   3      758.16      717.54     22.10 o 
   4   2   3      207.85      182.06     14.31 o 
   5   2   3      471.71      463.38     23.80 o 
   6   2   3       58.39       65.30     15.58 o 
   7   2   3       62.33       53.63     16.48 o 
   8   2   3       29.42       23.29     13.10 o 
   0   3   3    14590.23    13573.02    310.48 o 
   1   3   3     2586.25     2458.61     33.49 o 
   2   3   3     1666.61     1866.24     32.48 o 
   3   3   3       44.14       50.73      9.05 o 
   4   3   3      130.57      111.88     13.98 o 
   5   3   3      100.58       86.42     14.73 o 
   6   3   3       24.99       16.04     12.55 o 
   7   3   3        3.16       15.08     12.97 o 
   8   3   3       11.13       13.51     14.32 o 
   0   4   3     2493.48     2619.44     37.58 o 
   1   4   3       61.26       46.14      7.82 o 
   2   4   3     1464.65     1666.18     34.31 o 
   3   4   3      853.80      800.74     26.95 o 
   4   4   3      752.26      674.27      9.13 o 
   5   4   3      111.32      151.85     17.33 o 
   6   4   3       90.63      123.52     16.89 o 
   7   4   3       60.61       42.95     15.62 o 
   8   4   3       17.58        9.64     14.66 o 
   0   5   3     1145.14     1281.46     29.77 o 
   1   5   3      283.34      302.24     16.02 o 
   2   5   3     1202.00     1188.87     32.10 o 
   3   5   3      544.46      513.39     24.52 o 
   4   5   3      284.42      246.69     10.70 o 
   5   5   3      259.99      274.04     22.71 o 
   6   5   3      132.34      180.10     21.02 o 
   7   5   3       71.36      103.87     18.23 o 
   8   5   3        3.77        0.00     13.06 o 
   0   6   3      152.92      138.41     13.53 o 
   1   6   3       70.50       98.96     13.03 o 
   2   6   3     1217.53     1344.58     36.83 o 
   3   6   3      138.36      141.66     14.80 o 
   4   6   3       93.30       88.98     16.53 o 
   5   6   3       69.63       83.72     17.87 o 
   6   6   3      116.05      123.68     21.29 o 
   7   6   3       19.34       26.42     12.98 o 
   0   7   3      494.39      509.19     24.18 o 
   1   7   3      104.40       93.69     16.19 o 
   2   7   3      190.44      129.64     12.88 o 
   3   7   3      460.66      469.18     26.51 o 
   4   7   3      141.23      176.94     19.27 o 
   5   7   3      377.71      295.87     27.53 o 
   6   7   3        4.36       13.77     15.65 o 
   7   7   3        5.43       11.56     13.79 o 
   0   8   3       80.02       88.64     16.19 o 
   1   8   3       68.34       70.44     12.75 o 
   2   8   3      548.58      540.95     30.33 o 
   3   8   3      454.99      409.57     27.72 o 
   4   8   3      184.70      154.19     24.22 o 
   5   8   3       77.29       84.10     18.74 o 
   6   8   3       55.28       57.17     16.56 o 
   0   9   3        1.48        2.52     11.27 o 
   1   9   3      128.46      127.74     19.52 o 
   2   9   3       94.48      131.83     21.97 o 
   3   9   3      520.13      564.78     33.82 o 
   4   9   3       52.32      103.87     19.31 o 
   5   9   3       65.47       59.08     15.20 o 
   6   9   3        1.78        1.42     14.22 o 
   0  10   3        0.17        2.87     13.38 o 
   1  10   3      274.90      230.10     24.13 o 
   2  10   3      105.62      115.39     23.42 o 
   3  10   3      179.77      159.65     23.31 o 
   4  10   3        4.62       11.32     12.71 o 
   5  10   3       16.78       13.98     14.59 o 
   0  11   3        3.55        4.70     15.01 o 
   1  11   3       37.87       15.79     17.05 o 
   2  11   3       66.95       57.89     19.24 o 
   3  11   3       39.85       59.70     15.39 o 
   4  11   3        1.88        9.43     13.84 o 
   0  12   3       21.75       18.68     13.69 o 
   1  12   3       14.27        1.61     15.73 o 
   2  12   3        7.86        1.55     14.69 o 
   3  12   3        6.27        4.54     14.50 o 
   0  13   3        2.34       14.95     14.95 o 
   1  13   3        5.46        4.26     14.09 o 
   0   0   4     2558.27     3014.12     24.08 o 
   1   0   4    40155.52    36713.60    427.34 o 
   2   0   4      276.90      325.08     12.31 o 
   3   0   4     1219.66     1270.53     26.22 o 
   4   0   4      823.45      798.70     24.47 o 
   5   0   4        1.81       11.70      7.96 o 
   6   0   4        4.31        5.88     12.12 o 
   7   0   4       26.19       36.63     16.65 o 
   8   0   4       15.68        8.96     15.47 o 
   0   1   4    14836.91    15565.31    251.39 o 
   1   1   4     9200.23     8773.96    212.97 o 
   2   1   4     1511.31     1632.84     26.34 o 
   3   1   4     1212.24     1131.53     25.58 o 
   4   1   4      378.75      388.47     18.61 o 
   5   1   4      147.84      186.89     15.23 o 
   6   1   4      109.52      142.20     16.02 o 
   7   1   4       13.58       35.15     12.85 o 
   8   1   4        7.86        3.95     11.84 o 
   0   2   4     6629.29     6968.04     48.34 o 
   1   2   4    30793.23    29217.40    430.40 o 
   2   2   4       48.16       37.34      6.76 o 
   3   2   4      727.79      640.28     20.44 o 
   4   2   4     1786.91     1818.38     39.84 o 
   5   2   4      236.83      200.65     17.42 o 
   6   2   4      277.77      309.33     23.40 o 
   7   2   4      208.94      216.23     22.79 o 
   8   2   4       30.97       11.55     14.96 o 
   0   3   4     6417.29     6995.36     54.87 o 
   1   3   4      723.69      633.35     17.71 o 
   2   3   4     2506.44     2268.87     35.83 o 
   3   3   4       54.79       70.79      9.34 o 
   4   3   4      467.84      536.14     22.81 o 
   5   3   4      354.36      384.08     23.60 o 
   6   3   4       11.11       17.47     12.71 o 
   7   3   4       93.80       83.56     17.39 o 
   8   3   4       18.22       21.91     12.79 o 
   0   4   4       13.44        4.12      6.93 o 
   1   4   4     2354.94     2711.27     39.72 o 
   2   4   4     3265.30     3223.39     46.78 o 
   3   4   4      126.55      151.47     14.71 o 
   4   4   4       69.89       77.79     13.51 o 
   5   4   4      186.39      226.18     20.33 o 
   6   4   4      130.07      154.06     18.58 o 
   7   4   4       36.45       23.06     15.22 o 
   8   4   4        2.68        4.10     12.45 o 
   0   5   4     1644.42     1443.46      8.67 o 
   1   5   4     1480.86     1308.78     31.07 o 
   2   5   4       29.03       31.87      9.70 o 
   3   5   4      135.95      120.18     14.79 o 
   4   5   4      113.58       72.85     10.92 o 
   5   5   4       34.78       71.01     13.83 o 
   6   5   4       56.09       69.06     18.07 o 
   7   5   4       24.40       33.88     13.36 o 
   8   5   4        4.87        0.00     11.84 o 
   0   6   4      295.53      305.18     19.70 o 
   1   6   4     2052.47     2108.01     44.20 o 
   2   6   4      531.47      540.17     25.01 o 
   3   6   4      213.33      186.46     17.91 o 
   4   6   4       76.19       73.12     14.47 o 
   5   6   4       24.22        8.12     16.46 o 
   6   6   4      203.45      208.10     23.69 o 
   7   6   4       36.95       32.56     16.06 o 
   0   7   4      145.61      186.24     16.85 o 
   1   7   4      464.33      486.26     24.69 o 
   2   7   4      325.75      344.91     22.48 o 
   3   7   4      263.07      249.97     22.26 o 
   4   7   4       55.86       53.80     15.65 o 
   5   7   4      103.71       87.24     16.39 o 
   6   7   4       45.46       50.97     16.25 o 
   7   7   4        8.35        5.88     13.57 o 
   0   8   4     1340.92     1388.61     42.98 o 
   1   8   4       32.56       45.37     13.15 o 
   2   8   4      138.93      159.53     18.87 o 
   3   8   4       28.55       13.52     15.91 o 
   4   8   4      195.16      213.66     25.12 o 
   5   8   4        4.51       32.97     12.45 o 
   6   8   4       11.68       17.79     17.79 o 
   0   9   4       81.52       69.89     17.08 o 
   1   9   4       40.85       24.06     14.60 o 
   2   9   4     1012.69      926.11     42.45 o 
   3   9   4        2.77        2.94     15.50 o 
   4   9   4      118.43       92.18     21.86 o 
   5   9   4        0.11       12.88     13.23 o 
   6   9   4        1.55       12.02     14.44 o 
   0  10   4      205.55      181.41     20.60 o 
   1  10   4      125.06      104.42     22.96 o 
   2  10   4       63.26       77.53     17.88 o 
   3  10   4      265.64      275.15     28.08 o 
   4  10   4       33.09       68.58     17.49 o 
   5  10   4        5.88       11.00     14.82 o 
   0  11   4       55.19       65.21     15.13 o 
   1  11   4       92.35       90.26     15.77 o 
   2  11   4       77.44       46.89     20.15 o 
   3  11   4       36.98       34.07     16.11 o 
   4  11   4       36.08       55.10     15.87 o 
   0  12   4        2.25       10.89     13.77 o 
   1  12   4       18.54       32.96     15.20 o 
   2  12   4        9.30        3.08     14.68 o 
   3  12   4       25.51        0.00     14.36 o 
   0  13   4        2.73        4.29     13.13 o 
   1  13   4        1.91       14.15     10.81 o 
   1   0   5     5523.78     6125.56     43.75 o 
   2   0   5     4717.26     5000.35     45.92 o 
   3   0   5       69.72       79.04      7.96 o 
   4   0   5      505.95      611.09     21.61 o 
   5   0   5       10.48        5.89      8.67 o 
   6   0   5        9.05        4.63     14.23 o 
   7   0   5      187.23      255.00     24.79 o 
   8   0   5       74.39      102.94     21.15 o 
   0   1   5    11753.44    11802.42    227.14 o 
   1   1   5     1010.80      974.24     17.88 o 
   2   1   5     4984.41     5134.53     47.21 o 
   3   1   5      165.98      137.42     13.28 o 
   4   1   5      647.58      741.82     24.60 o 
   5   1   5       44.91       65.37     13.26 o 
   6   1   5      145.37      169.88     17.21 o 
   7   1   5       43.51       44.80     15.90 o 
   8   1   5        6.85       11.69     14.09 o 
   0   2   5       39.42       34.77      8.88 o 
   1   2   5     1207.32     1146.83     21.64 o 
   2   2   5      682.39      644.26     18.03 o 
   3   2   5     1839.31     1781.51     33.53 o 
   4   2   5     1386.64     1445.60     35.43 o 
   5   2   5      221.52      268.13     20.03 o 
   6   2   5       13.85       22.57     14.30 o 
   7   2   5       77.12       77.36     17.56 o 
   8   2   5        5.33        0.00     12.29 o 
   0   3   5      315.75      313.09     13.06 o 
   1   3   5     4067.30     3878.61     43.19 o 
   2   3   5     1970.79     2003.95     34.05 o 
   3   3   5      520.51      508.09     19.83 o 
   4   3   5       36.76       41.78      9.44 o 
   5   3   5       80.58       87.03     16.03 o 
   6   3   5      177.47      193.41     19.50 o 
   7   3   5      192.74      262.93     24.02 o 
   8   3   5       16.48       36.08     13.30 o 
   0   4   5     1027.91     1094.51     25.65 o 
   1   4   5     1184.23     1148.00     26.75 o 
   2   4   5     2054.10     2408.76     41.00 o 
   3   4   5       92.58       70.88     12.09 o 
   4   4   5      384.59      471.87     22.89 o 
   5   4   5      270.22      237.58     21.00 o 
   6   4   5       44.83       28.04     15.54 o 
   7   4   5       18.70       30.44     15.38 o 
   8   4   5        4.43        9.66     11.25 o 
   0   5   5     2468.86     2926.45     44.68 o 
   1   5   5      284.91      304.27     16.86 o 
   2   5   5      597.97      655.38     24.31 o 
   3   5   5      211.19      251.59     17.54 o 
   4   5   5       67.52       48.58     11.66 o 
   5   5   5      103.57       79.06     16.08 o 
   6   5   5       80.68      114.90     18.61 o 
   7   5   5       11.17        1.43     13.67 o 
   8   5   5        0.23       12.75     12.75 o 
   0   6   5      813.04      758.14     26.58 o 
   1   6   5     1043.77     1059.73     31.84 o 
   2   6   5       38.03       65.93     12.01 o 
   3   6   5       42.27       23.10     12.71 o 
   4   6   5       49.36       41.14     13.71 o 
   5   6   5      136.82      146.09     20.47 o 
   6   6   5       96.69      110.90     18.42 o 
   7   6   5       22.55       31.21     15.75 o 
   0   7   5      129.09      124.46     14.57 o 
   1   7   5     1541.51     1473.28     40.64 o 
   2   7   5      103.88      115.70     14.66 o 
   3   7   5      238.11      207.64     20.90 o 
   4   7   5      494.56      510.33     31.96 o 
   5   7   5       17.66       20.99     13.80 o 
   6   7   5      173.65      162.01     21.46 o 
   7   7   5       79.41       33.60     17.50 o 
   0   8   5       18.78       21.37     12.89 o 
   1   8   5       21.73        2.36     13.33 o 
   2   8   5      235.49      247.44     22.66 o 
   3   8   5      523.31      672.37     33.47 o 
   4   8   5      150.51      137.76     21.88 o 
   5   8   5       35.30       23.72     17.65 o 
   6   8   5        3.46        6.28     17.36 o 
   0   9   5      113.22      100.10     18.20 o 
   1   9   5      146.39      181.82     19.70 o 
   2   9   5      379.85      327.48     27.19 o 
   3   9   5       68.39       54.68     18.29 o 
   4   9   5      152.05      160.37     24.39 o 
   5   9   5       30.78       29.31     17.75 o 
   6   9   5       23.45       16.63     14.76 o 
   0  10   5      167.81      177.45     21.48 o 
   1  10   5      265.11      253.12     27.15 o 
   2  10   5        2.26        9.42     15.77 o 
   3  10   5       75.08      114.89     18.18 o 
   4  10   5        0.34        0.00     15.08 o 
   5  10   5        2.26        3.21     14.85 o 
   0  11   5       81.90       96.17     18.80 o 
   1  11   5      130.52      152.30     22.58 o 
   2  11   5       38.74       76.20     17.63 o 
   3  11   5       12.68       31.03     17.45 o 
   4  11   5       23.11       25.35     16.80 o 
   0  12   5       44.53       23.20     15.89 o 
   1  12   5       97.89       50.14     18.94 o 
   2  12   5       70.26       46.97     17.56 o 
   3  12   5       30.75       24.25     15.60 o 
   0  13   5        4.28        1.42     12.86 o 
   1  13   5       30.41        5.61     14.41 o 
   0   0   6    17779.98    17831.00    286.52 o 
   1   0   6     9869.52     9571.12    234.73 o 
   2   0   6     1397.11     1455.71     25.66 o 
   3   0   6      259.75      321.01     14.63 o 
   4   0   6       52.47       51.69     11.69 o 
   5   0   6       15.54        3.92      8.56 o 
   6   0   6        0.84        6.24     13.40 o 
   7   0   6       92.65      111.96     17.38 o 
   8   0   6        1.72       16.98     16.98 o 
   0   1   6      337.59      312.48      8.79 o 
   1   1   6     3313.17     3333.55     33.34 o 
   2   1   6     1602.25     1596.82     27.27 o 
   3   1   6      422.24      430.97     17.35 o 
   4   1   6     1764.13     1693.80     37.20 o 
   5   1   6       61.63       40.86     10.30 o 
   6   1   6       70.45       72.72     15.54 o 
   7   1   6       20.15       17.39     13.76 o 
   8   1   6       10.38        1.33     13.02 o 
   0   2   6     1026.49     1030.18     19.91 o 
   1   2   6     2220.52     2098.05     29.18 o 
   2   2   6     1937.99     1852.10     30.71 o 
   3   2   6     4192.92     4163.34     51.73 o 
   4   2   6      293.25      305.74     17.26 o 
   5   2   6      165.30      129.90     16.09 o 
   6   2   6      173.90      178.26     19.75 o 
   7   2   6      141.71      110.77     19.76 o 
   8   2   6       14.18        3.94     14.46 o 
   0   3   6     4460.37     5073.40     48.50 o 
   1   3   6      176.27      193.74     10.91 o 
   2   3   6      551.53      505.39      6.01 o 
   3   3   6      300.39      359.38     17.53 o 
   4   3   6      471.53      412.19     21.33 o 
   5   3   6      210.41      222.75     19.78 o 
   6   3   6       40.03       37.92     16.33 o 
   7   3   6       55.81       59.80     15.90 o 
   8   3   6        2.90        5.65     13.37 o 
   0   4   6        5.45        3.35      5.95 o 
   1   4   6     1097.33      997.69     25.07 o 
   2   4   6     1010.27     1089.01     28.41 o 
   3   4   6       91.54       82.42     10.91 o 
   4   4   6       65.95       49.14     12.96 o 
   5   4   6        1.98       12.49     12.49 o 
   6   4   6      144.91      145.68     21.45 o 
   7   4   6       78.95       84.16     14.94 o 
   8   4   6        3.49        8.27     12.20 o 
   0   5   6     2462.10     2300.11     41.03 o 
   1   5   6       92.36       96.67     10.50 o 
   2   5   6     1287.63     1227.46     33.38 o 
   3   5   6       86.27      112.32     12.25 o 
   4   5   6       28.81        3.18     10.67 o 
   5   5   6        1.95       31.48     12.11 o 
   6   5   6       23.83       31.38     14.62 o 
   7   5   6       45.10       42.82     15.81 o 
   8   5   6       14.99       17.24     12.62 o 
   0   6   6       24.14       12.06      9.27 o 
   1   6   6       59.91       83.85     11.82 o 
   2   6   6      594.21      638.71     26.57 o 
   3   6   6       74.25       67.59     11.52 o 
   4   6   6       70.78       62.10     16.20 o 
   5   6   6      109.48      142.97     18.37 o 
   6   6   6       63.71       90.43     18.76 o 
   7   6   6       57.29       84.98     15.70 o 
   0   7   6       11.10       23.01     12.08 o 
   1   7   6      502.95      547.30     28.22 o 
   2   7   6      768.09      843.82     32.75 o 
   3   7   6      132.40      104.80     17.53 o 
   4   7   6      685.40      698.15     35.90 o 
   5   7   6       43.25       42.42     13.81 o 
   6   7   6       12.15       23.52     14.07 o 
   7   7   6        5.36        1.40     14.25 o 
   0   8   6     1341.77     1356.64     42.40 o 
   1   8   6       87.88      106.21     17.01 o 
   2   8   6      323.41      377.18     26.59 o 
   3   8   6      351.90      377.62     26.89 o 
   4   8   6       23.21        6.06     15.64 o 
   5   8   6       34.95       30.38     18.41 o 
   6   8   6        3.24       17.37     14.96 o 
   0   9   6        1.42        6.56     12.91 o 
   1   9   6      371.33      408.86     29.85 o 
   2   9   6       32.99       10.11     18.03 o 
   3   9   6       21.60       16.92     19.47 o 
   4   9   6      110.60      100.10     19.87 o 
   5   9   6       31.37       54.00     17.25 o 
   6   9   6       16.12       19.77     15.47 o 
   0  10   6        1.07       15.11     15.11 o 
   1  10   6       40.24       51.03     15.93 o 
   2  10   6      111.37       98.64     19.76 o 
   3  10   6       22.54       11.43     15.54 o 
   4  10   6        1.04       14.90     11.74 o 
   5  10   6       21.34       22.17     14.22 o 
   0  11   6       50.55       54.21     16.89 o 
   1  11   6        8.29        0.00     15.09 o 
   2  11   6       37.78       34.06     14.54 o 
   3  11   6        1.59        8.11     15.05 o 
   4  11   6       76.79      103.08     19.03 o 
   0  12   6       42.13       40.10     19.02 o 
   1  12   6       32.05       37.57     14.84 o 
   2  12   6        0.41        4.74     16.07 o 
   3  12   6       49.88       28.76     16.21 o 
   0  13   6       16.08        4.18     13.43 o 
   1   0   7     1601.41     1246.80     29.78 o 
   2   0   7      444.75      420.81     20.36 o 
   3   0   7      433.40      467.29     17.30 o 
   4   0   7      507.74      534.19     21.24 o 
   5   0   7      119.58      143.25     14.85 o 
   6   0   7        5.63        5.84     11.10 o 
   7   0   7        0.77        7.34     14.08 o 
   8   0   7        8.44       35.19     14.22 o 
   0   1   7     2136.03     2052.42     25.15 o 
   1   1   7    19211.65    16763.06    318.19 o 
   2   1   7     1979.04     2181.04     32.43 o 
   3   1   7       87.15       81.07      9.84 o 
   4   1   7      203.03      181.04     16.02 o 
   5   1   7      112.76      122.45     15.75 o 
   6   1   7      186.29      176.40     17.62 o 
   7   1   7        9.28       11.18     13.44 o 
   8   1   7        6.21       31.34      9.56 o 
   0   2   7    10851.09    10410.56    265.02 o 
   1   2   7     3247.60     3218.91     36.99 o 
   2   2   7      138.44      149.66     10.20 o 
   3   2   7      464.25      524.08     19.88 o 
   4   2   7       24.04       19.74      8.32 o 
   5   2   7      331.69      269.42     20.26 o 
   6   2   7      181.98      180.43     21.18 o 
   7   2   7      105.04      100.27     17.70 o 
   8   2   7        2.96       10.71     13.25 o 
   0   3   7     2731.55     3058.07     38.68 o 
   1   3   7       33.44       42.87      9.12 o 
   2   3   7     1209.74     1304.13     28.57 o 
   3   3   7      664.26      589.39     22.02 o 
   4   3   7      529.79      566.09     24.80 o 
   5   3   7        1.07        0.00     10.79 o 
   6   3   7       44.99       59.64     14.91 o 
   7   3   7       11.31       19.71     11.08 o 
   8   3   7        1.55       11.23     13.56 o 
   0   4   7        7.06       11.24      5.90 o 
   1   4   7      576.54      478.16     18.11 o 
   2   4   7      617.83      565.81     21.39 o 
   3   4   7      203.00      215.20     15.78 o 
   4   4   7      657.59      695.19     27.99 o 
   5   4   7       61.12       68.56     12.88 o 
   6   4   7       19.79       15.91     13.47 o 
   7   4   7       19.93       27.36     15.04 o 
   8   4   7        9.68       32.63     11.49 o 
   0   5   7      167.40      173.15     12.43 o 
   1   5   7     1697.20     1682.04     36.89 o 
   2   5   7      601.20      628.38     24.53 o 
   3   5   7       85.54       83.17     11.25 o 
   4   5   7       75.68       54.06     10.05 o 
   5   5   7       69.23       67.18     17.20 o 
   6   5   7      119.00       95.40     18.76 o 
   7   5   7       23.07       30.98     13.30 o 
   8   5   7       31.53       28.80     12.30 o 
   0   6   7      247.38      214.17     16.24 o 
   1   6   7      806.79      934.52     30.02 o 
   2   6   7      103.48      145.70     15.67 o 
   3   6   7      176.20      133.02     15.86 o 
   4   6   7      192.88      148.54     18.64 o 
   5   6   7      439.49      487.16     30.01 o 
   6   6   7       48.85       46.88     17.80 o 
   7   6   7       74.08       71.50     18.29 o 
   0   7   7     1659.73     1765.18     44.50 o 
   1   7   7      137.81      166.93     18.53 o 
   2   7   7      322.21      311.20     23.68 o 
   3   7   7       21.06       22.19     12.37 o 
   4   7   7      226.85      205.55     23.29 o 
   5   7   7       88.27       75.89     16.25 o 
   6   7   7       46.03       52.05     17.12 o 
   7   7   7       14.42        4.44     15.00 o 
   0   8   7      342.75      331.77     23.67 o 
   1   8   7      167.54      159.07     19.86 o 
   2   8   7      778.41      789.25     37.56 o 
   3   8   7       12.37        5.57     13.91 o 
   4   8   7      157.13      188.43     21.87 o 
   5   8   7       38.87       53.14     18.76 o 
   6   8   7       49.17       58.87     17.96 o 
   0   9   7      349.79      355.25     27.01 o 
   1   9   7       11.40       15.25     15.25 o 
   2   9   7      137.34      142.76     24.09 o 
   3   9   7       21.06       18.43     17.26 o 
   4   9   7       48.05       53.63     18.89 o 
   5   9   7       36.76       24.61     18.76 o 
   6   9   7       14.17       13.69     15.69 o 
   0  10   7      134.46      110.79     17.43 o 
   1  10   7       49.57       78.40     18.69 o 
   2  10   7       76.53       73.74     19.11 o 
   3  10   7       49.45       52.24     18.09 o 
   4  10   7       20.34       11.70     17.82 o 
   5  10   7       24.68       17.20     17.20 o 
   0  11   7      134.31      142.19     22.17 o 
   1  11   7       23.69       36.54     17.29 o 
   2  11   7       24.47        3.17     18.86 o 
   3  11   7        8.47       27.89     14.45 o 
   4  11   7       28.08        7.87     15.44 o 
   0  12   7       16.83       13.81     14.27 o 
   1  12   7       17.56       10.93     17.02 o 
   2  12   7       39.57       34.41     17.73 o 
   3  12   7        0.13       16.62     14.25 o 
   0  13   7       24.91       23.27     13.31 o 
   0   0   8     1071.75     1182.88     20.89 o 
   1   0   8      837.34      824.05     19.44 o 
   2   0   8    10479.06    10910.90     70.93 o 
   3   0   8     3111.59     3314.09     44.88 o 
   4   0   8       85.80       93.12     11.10 o 
   5   0   8        3.42        2.80      9.70 o 
   6   0   8        0.00        0.00     11.80 o 
   7   0   8      126.37      140.90     18.48 o 
   8   0   8       15.19       30.61     13.17 o 
   0   1   8       82.88       87.28      7.12 o 
   1   1   8     8316.29     7780.34      6.37 o 
   2   1   8     1065.86     1085.17     22.98 o 
   3   1   8     1162.45     1347.91     29.94 o 
   4   1   8      379.20      329.28     18.22 o 
   5   1   8        4.28       20.32      9.56 o 
   6   1   8       94.35      107.76     18.58 o 
   7   1   8       88.50      132.61     19.53 o 
   8   1   8        6.45       15.62     15.62 o 
   0   2   8      327.79      311.02     12.48 o 
   1   2   8     6133.56     5818.69     50.83 o 
   2   2   8      212.62      222.00     12.20 o 
   3   2   8     1534.08     1589.73     33.25 o 
   4   2   8       91.04      130.33     13.43 o 
   5   2   8       55.82       48.55     12.06 o 
   6   2   8      362.15      366.76     24.29 o 
   7   2   8       11.34       28.71     14.03 o 
   8   2   8        0.29       13.90     13.90 o 
   0   3   8        2.18       12.16      7.19 o 
   1   3   8     1547.83     1678.33     29.98 o 
   2   3   8     1628.76     1414.61      6.45 o 
   3   3   8      209.63      249.37     15.53 o 
   4   3   8      158.89      170.96     14.06 o 
   5   3   8        8.31        0.00     10.65 o 
   6   3   8      114.67      162.50     18.98 o 
   7   3   8      157.64      104.49     19.20 o 
   8   3   8        4.41       16.55     12.13 o 
   0   4   8      675.30      713.55     21.46 o 
   1   4   8       65.16       88.96      9.31 o 
   2   4   8     2897.94     3129.51     48.23 o 
   3   4   8       50.56       69.36      9.51 o 
   4   4   8       95.75      103.49     14.50 o 
   5   4   8      232.10      207.30     20.19 o 
   6   4   8      139.33      132.19     19.11 o 
   7   4   8       32.86       22.71     14.57 o 
   8   4   8        6.91       10.67     11.43 o 
   0   5   8      170.62      191.06     14.32 o 
   1   5   8     2299.80     2332.99     42.89 o 
   2   5   8      135.80      150.67     13.25 o 
   3   5   8      202.61      238.52     18.31 o 
   4   5   8      116.87      102.60     10.53 o 
   5   5   8      185.35      151.33     21.12 o 
   6   5   8       62.39       59.78     17.53 o 
   7   5   8        8.24       16.05     15.12 o 
   0   6   8       27.19       24.74     10.07 o 
   1   6   8       85.96      102.31     13.13 o 
   2   6   8      286.58      324.77     19.86 o 
   3   6   8      123.91      108.47     15.00 o 
   4   6   8      171.49      200.30     18.92 o 
   5   6   8       81.15       75.83     17.83 o 
   6   6   8       18.31       21.19     15.93 o 
   7   6   8       15.41       26.70     14.10 o 
   0   7   8      531.63      455.81     23.88 o 
   1   7   8       66.84       47.05     13.85 o 
   2   7   8      689.61      701.31     31.08 o 
   3   7   8      187.20      191.87     20.12 o 
   4   7   8       32.08       34.69     14.82 o 
   5   7   8        6.65       10.72     15.80 o 
   6   7   8       92.93       82.06     20.77 o 
   7   7   8        2.03        5.91     13.75 o 
   0   8   8      285.61      281.39     21.99 o 
   1   8   8     1490.28     1513.00     47.01 o 
   2   8   8       87.12       93.80     19.67 o 
   3   8   8      115.54      127.77     19.58 o 
   4   8   8       29.88        6.22     19.45 o 
   5   8   8        6.85       17.75     18.31 o 
   6   8   8        5.87       11.16     14.19 o 
   0   9   8       54.95       43.35     18.44 o 
   1   9   8      219.41      258.36     24.46 o 
   2   9   8      102.92       69.51     22.18 o 
   3   9   8       70.05      111.45     19.72 o 
   4   9   8       90.19      117.48     18.23 o 
   5   9   8        1.97        3.25     15.75 o 
   6   9   8        4.06       13.71     13.71 o 
   0  10   8       39.76       56.82     14.49 o 
   1  10   8      179.08      226.32     22.13 o 
   2  10   8       36.00       18.98     15.37 o 
   3  10   8        0.48        0.00     15.02 o 
   4  10   8       44.74       29.85     18.21 o 
   5  10   8        4.41        0.00     14.49 o 
   0  11   8      178.50      197.17     23.30 o 
   1  11   8       64.73       82.42     17.65 o 
   2  11   8       21.35       38.95     15.38 o 
   3  11   8       98.12      130.93     20.16 o 
   4  11   8       17.24       22.17     13.03 o 
   0  12   8       11.99       12.21     13.60 o 
   1  12   8       34.04       26.35     16.02 o 
   2  12   8       68.41       57.46     19.75 o 
   3  12   8       18.74        4.54     15.85 o 
   1   0   9    13982.65    13262.26    306.27 o 
   2   0   9     8077.07     7901.58     61.85 o 
   3   0   9      293.24      302.72     15.59 o 
   4   0   9      421.59      451.24     23.17 o 
   5   0   9       40.08       19.36     11.46 o 
   6   0   9       23.42       30.69     14.85 o 
   7   0   9       15.72       30.18     13.22 o 
   8   0   9        7.38       20.30     11.68 o 
   0   1   9     1220.82     1087.97     20.27 o 
   1   1   9     4408.97     4641.66     43.38 o 
   2   1   9      225.06      227.51     11.70 o 
   3   1   9     1924.89     2025.60     36.90 o 
   4   1   9       31.21       13.66      9.59 o 
   5   1   9      215.10      237.43     18.15 o 
   6   1   9      345.56      338.87     23.21 o 
   7   1   9       69.04       73.74     15.00 o 
   8   1   9        1.49        0.00     14.78 o 
   0   2   9     1276.86     1088.01     21.99 o 
   1   2   9     2109.01     2114.29     31.78 o 
   2   2   9     1208.90     1063.89      7.07 o 
   3   2   9     2688.12     2710.58     44.31 o 
   4   2   9      152.95      138.36     13.95 o 
   5   2   9       78.00       67.83     12.13 o 
   6   2   9       56.16       36.73     16.14 o 
   7   2   9       37.58       55.45     12.50 o 
   8   2   9        1.99        9.72     13.55 o 
   0   3   9     1080.99     1239.46     26.07 o 
   1   3   9     3301.68     3494.32     43.77 o 
   2   3   9      749.41      728.44     22.49 o 
   3   3   9     1413.65     1528.91     35.25 o 
   4   3   9      235.04      242.03     18.25 o 
   5   3   9       93.06       95.39     15.39 o 
   6   3   9       51.95       58.43     17.67 o 
   7   3   9       37.00       26.61     14.36 o 
   8   3   9        3.52        9.27     12.19 o 
   0   4   9      290.92      277.40     15.04 o 
   1   4   9      133.54      128.72     10.79 o 
   2   4   9      766.55      764.53     25.59 o 
   3   4   9      181.11      135.40     14.18 o 
   4   4   9       19.64       25.18     10.92 o 
   5   4   9      117.45      104.87     16.52 o 
   6   4   9       58.48       38.18     17.31 o 
   7   4   9       19.55       18.21     12.86 o 
   8   4   9        4.91       14.56     14.56 o 
   0   5   9      402.85      417.80     19.55 o 
   1   5   9      862.19      965.97     28.31 o 
   2   5   9      642.99      657.82     25.38 o 
   3   5   9       21.85       27.98     10.17 o 
   4   5   9       39.37       27.51      8.06 o 
   5   5   9      234.39      247.93     22.04 o 
   6   5   9       78.40      112.54     20.11 o 
   7   5   9        3.80       30.52     13.52 o 
   0   6   9        0.06        5.09      7.45 o 
   1   6   9     1277.17     1304.33     36.32 o 
   2   6   9      136.97      108.01     14.13 o 
   3   6   9      757.45      801.29     32.25 o 
   4   6   9       20.35       47.26     11.97 o 
   5   6   9        4.51        2.79     13.60 o 
   6   6   9       18.85       36.44     15.79 o 
   7   6   9        1.62       10.40     13.18 o 
   0   7   9      563.45      512.05     26.48 o 
   1   7   9        5.24        5.09     10.73 o 
   2   7   9       44.96       54.79     12.26 o 
   3   7   9      405.51      389.33     26.40 o 
   4   7   9       31.81       33.51     16.86 o 
   5   7   9      126.58      108.70     22.41 o 
   6   7   9       17.74       37.97     17.22 o 
   7   7   9       13.77       10.18     12.89 o 
   0   8   9      279.52      234.70     21.26 o 
   1   8   9       75.78       65.08     17.28 o 
   2   8   9      201.07      233.88     22.44 o 
   3   8   9       27.08       39.49     15.72 o 
   4   8   9      169.19      173.49     23.38 o 
   5   8   9       18.91       22.72     14.54 o 
   6   8   9       21.80       11.21     15.16 o 
   0   9   9      368.16      381.61     27.69 o 
   1   9   9      955.00     1092.61     45.42 o 
   2   9   9       22.33        4.28     17.34 o 
   3   9   9      196.28      191.03     23.64 o 
   4   9   9      159.36      199.41     27.04 o 
   5   9   9       11.66        3.22     17.98 o 
   6   9   9        0.81        6.00     15.08 o 
   0  10   9       20.84       24.79     11.76 o 
   1  10   9      266.40      241.22     13.68 o 
   2  10   9      350.88      340.45     30.08 o 
   3  10   9      167.63      113.18     22.60 o 
   4  10   9       21.73       44.84     15.98 o 
   5  10   9       26.24        1.64     13.87 o 
   0  11   9      378.67      340.26     29.14 o 
   1  11   9        6.37       28.40     13.94 o 
   2  11   9       86.30       92.35     20.02 o 
   3  11   9        1.64        8.06     15.47 o 
   4  11   9       15.90       17.28     14.77 o 
   0  12   9       29.71        1.50     14.10 o 
   1  12   9       17.31       23.03     13.33 o 
   2  12   9       24.91       47.70     13.69 o 
   3  12   9        6.25       23.83     13.00 o 
   0   0  10     5774.27     6133.48     49.78 o 
   1   0  10     3995.94     4109.80     42.77 o 
   2   0  10       45.47       29.81      7.35 o 
   3   0  10      893.84      849.95     24.01 o 
   4   0  10      785.96      718.40     24.25 o 
   5   0  10      177.90      171.69     16.64 o 
   6   0  10      178.93      238.84     21.38 o 
   7   0  10       38.66       49.69     14.81 o 
   8   0  10       12.09       13.94      9.55 o 
   0   1  10       10.70        1.87      5.59 o 
   1   1  10     1842.39     1811.60     28.76 o 
   2   1  10      374.49      338.61     14.79 o 
   3   1  10      862.74      883.79     25.54 o 
   4   1  10      211.51      205.70     15.43 o 
   5   1  10      237.67      250.95     18.21 o 
   6   1  10       52.48       73.17     14.75 o 
   7   1  10       26.14       16.60     15.49 o 
   8   1  10        1.12       15.01     15.01 o 
   0   2  10        5.57        1.72      4.99 o 
   1   2  10     1219.96     1278.26     25.36 o 
   2   2  10     1058.77     1099.07     26.11 o 
   3   2  10       48.60       42.37     10.38 o 
   4   2  10      312.19      278.01     17.56 o 
   5   2  10       28.90       36.31     13.28 o 
   6   2  10      107.00      123.28     16.27 o 
   7   2  10       25.38        8.93     12.44 o 
   8   2  10        4.34        9.98     11.07 o 
   0   3  10      985.76      977.53     23.32 o 
   1   3  10      266.09      298.11     16.13 o 
   2   3  10      406.79      444.24     18.54 o 
   3   3  10     1146.87     1239.79     32.57 o 
   4   3  10        6.58       19.82      9.48 o 
   5   3  10       44.97       38.93     13.54 o 
   6   3  10      231.54      195.41     21.20 o 
   7   3  10       15.31       40.73     13.42 o 
   8   3  10       30.84       48.86     13.53 o 
   0   4  10        2.92       17.08      7.23 o 
   1   4  10       11.77        3.14      6.64 o 
   2   4  10     1934.73     1889.30     38.26 o 
   3   4  10       23.12       11.70      8.20 o 
   4   4  10       78.57       47.48     12.83 o 
   5   4  10      134.97      129.45     15.77 o 
   6   4  10      238.69      213.13     21.20 o 
   7   4  10       29.96       18.00     16.36 o 
   8   4  10       15.25        0.00     12.75 o 
   0   5  10      460.11      422.91     19.86 o 
   1   5  10       32.38       37.40      7.97 o 
   2   5  10      289.62      320.82     18.55 o 
   3   5  10      445.80      462.33     23.64 o 
   4   5  10       92.76       77.36     10.02 o 
   5   5  10       74.07       80.99     17.17 o 
   6   5  10      131.43      169.66     20.24 o 
   7   5  10       12.93        5.83     14.03 o 
   0   6  10       46.83       50.21      9.72 o 
   1   6  10       92.75      108.81     12.89 o 
   2   6  10       50.64       44.41     12.89 o 
   3   6  10      144.78      198.29     19.45 o 
   4   6  10        5.02        9.99     13.56 o 
   5   6  10       82.23       63.74     17.92 o 
   6   6  10       60.85       80.31     17.67 o 
   7   6  10       11.21       14.70     12.82 o 
   0   7  10       72.74       69.17     13.76 o 
   1   7  10      396.27      360.73     22.19 o 
   2   7  10       90.22      100.64     15.95 o 
   3   7  10      498.43      537.95     28.87 o 
   4   7  10       12.19       14.02     15.94 o 
   5   7  10       38.11       47.56     16.48 o 
   6   7  10        6.48        9.51     14.01 o 
   7   7  10        9.93        4.27     16.01 o 
   0   8  10       16.47       12.85     12.66 o 
   1   8  10      141.07      154.04     20.54 o 
   2   8  10      448.32      496.87     31.53 o 
   3   8  10      317.98      356.02     28.83 o 
   4   8  10       48.65       78.50     15.31 o 
   5   8  10       16.12       40.47     13.31 o 
   6   8  10        5.12        1.56     11.53 o 
   0   9  10       74.36       86.07     18.82 o 
   1   9  10       49.79       56.38     17.52 o 
   2   9  10      251.60      259.63     26.80 o 
   3   9  10        9.52       43.55     15.54 o 
   4   9  10        3.45       16.43     16.80 o 
   5   9  10       55.74       50.92     18.93 o 
   6   9  10       21.22       10.57     13.86 o 
   0  10  10        0.87       30.62     13.59 o 
   1  10  10      262.12      289.83     26.66 o 
   2  10  10       45.11       44.03     15.24 o 
   3  10  10      252.05      222.55     25.96 o 
   4  10  10        6.70        3.38     16.45 o 
   5  10  10        2.19        6.31     13.64 o 
   0  11  10       20.89       15.18     18.55 o 
   1  11  10       53.33       72.26     18.36 o 
   2  11  10        1.96       37.07     14.63 o 
   3  11  10       51.02       25.93     17.66 o 
   4  11  10       47.59       34.23     16.54 o 
   0  12  10        6.57        4.41     15.56 o 
   1  12  10        2.92        4.60     13.66 o 
   2  12  10        5.02        6.07     14.58 o 
   1   0  11       14.55        8.35      8.35 o 
   2   0  11     6266.93     5251.23      6.71 o 
   3   0  11        1.94        4.79      7.89 o 
   4   0  11        3.81       23.32      6.33 o 
   5   0  11       19.34       41.75     10.10 o 
   6   0  11       66.66      109.88     16.28 o 
   7   0  11        2.93        6.69     15.10 o 
   8   0  11        0.48        1.14     11.61 o 
   0   1  11     3424.92     3626.68     39.22 o 
   1   1  11     4737.86     4821.99     47.08 o 
   2   1  11     1717.62     1589.17      5.98 o 
   3   1  11     2043.63     2023.34     37.44 o 
   4   1  11      112.58      130.78     12.03 o 
   5   1  11       31.16       35.89     11.20 o 
   6   1  11      109.68      112.70     17.32 o 
   7   1  11       12.97        2.25     12.02 o 
   8   1  11       10.37        2.68     13.18 o 
   0   2  11      624.82      591.46     15.24 o 
   1   2  11      533.64      642.02     18.76 o 
   2   2  11     2588.65     2499.19     39.18 o 
   3   2  11       48.35       35.67     10.77 o 
   4   2  11       60.03       42.18      9.68 o 
   5   2  11      341.86      433.22     26.21 o 
   6   2  11      136.80      106.66     19.44 o 
   7   2  11        4.45        9.84     13.38 o 
   8   2  11       14.17       18.12     10.87 o 
   0   3  11      394.45      476.34     16.96 o 
   1   3  11      677.30      620.61     19.94 o 
   2   3  11       58.74       41.23      7.30 o 
   3   3  11      656.59      606.27     23.81 o 
   4   3  11       50.48       76.35     10.61 o 
   5   3  11      285.59      369.48     23.91 o 
   6   3  11      141.42      127.99     20.81 o 
   7   3  11       51.18       68.22     15.57 o 
   8   3  11        0.40       13.13     13.13 o 
   0   4  11     1078.03     1222.19     29.28 o 
   1   4  11       26.39       18.79      8.79 o 
   2   4  11      136.42      162.73     14.32 o 
   3   4  11      159.73      191.79     15.50 o 
   4   4  11       36.83       42.40     11.27 o 
   5   4  11       17.43        7.20     13.33 o 
   6   4  11       11.56       21.48     16.95 o 
   7   4  11       27.82       31.85     14.37 o 
   8   4  11       23.15       13.60     11.68 o 
   0   5  11       10.42        3.67      7.01 o 
   1   5  11       16.73        9.12      9.82 o 
   2   5  11      239.81      262.78     20.17 o 
   3   5  11       90.01       86.75     13.08 o 
   4   5  11       13.14       19.20     10.69 o 
   5   5  11      140.03      158.38     17.78 o 
   6   5  11      186.46      184.45     22.76 o 
   7   5  11       94.66       60.36     16.89 o 
   0   6  11        1.12        1.78     10.51 o 
   1   6  11      184.60      193.83     16.36 o 
   2   6  11      186.09      203.89     16.79 o 
   3   6  11      211.23      246.98     19.28 o 
   4   6  11      285.81      270.67     23.52 o 
   5   6  11      239.66      193.17     24.70 o 
   6   6  11        7.49       27.28     12.88 o 
   7   6  11       34.33       51.06     14.15 o 
   0   7  11     1376.38     1433.74     42.13 o 
   1   7  11      608.17      663.92     28.43 o 
   2   7  11       16.99       13.72     14.29 o 
   3   7  11      541.27      517.80     29.73 o 
   4   7  11       41.67       80.40     17.48 o 
   5   7  11        9.06       39.87     16.10 o 
   6   7  11        6.43       15.95     15.95 o 
   7   7  11       14.11        8.49     13.97 o 
   0   8  11      851.67      721.29     33.35 o 
   1   8  11      274.60      244.88     11.48 o 
   2   8  11      269.61      273.36     23.55 o 
   3   8  11        6.24       32.75     14.26 o 
   4   8  11        0.83        3.03     12.67 o 
   5   8  11       22.88       46.84     15.26 o 
   6   8  11        0.31        6.28     14.54 o 
   0   9  11      836.51      864.47     39.00 o 
   1   9  11       91.20       71.85     13.17 o 
   2   9  11      102.20      124.26     19.25 o 
   3   9  11       43.88       34.29     18.19 o 
   4   9  11       25.53       13.10     18.39 o 
   5   9  11       12.01        1.65     17.29 o 
   0  10  11       48.95       39.27     19.99 o 
   1  10  11       54.26       60.21     17.51 o 
   2  10  11       12.64        1.65     17.76 o 
   3  10  11       17.83       42.37     15.20 o 
   4  10  11       18.43       31.16     14.67 o 
   5  10  11       29.32        0.00     14.21 o 
   0  11  11       16.82       22.67     14.06 o 
   1  11  11       44.82       10.97     19.23 o 
   2  11  11      111.41       96.04     20.05 o 
   3  11  11       11.48        9.69     17.64 o 
   4  11  11       15.98        9.22     14.60 o 
   0  12  11       41.01       46.85     14.90 o 
   1  12  11        9.29       23.94     11.47 o 
   2  12  11        2.42       10.57     13.39 o 
   0   0  12     1253.38     1239.09     25.10 o 
   1   0  12      180.70      137.23      6.27 o 
   2   0  12        6.28        7.68      7.68 o 
   3   0  12     1160.25     1013.36     27.11 o 
   4   0  12        1.55        8.90      8.31 o 
   5   0  12       59.07       45.28      8.96 o 
   6   0  12      113.81      103.97     19.22 o 
   7   0  12        6.23        4.03     13.01 o 
   8   0  12       26.99       44.31     14.44 o 
   0   1  12       47.00       41.98      7.51 o 
   1   1  12     1267.33     1233.11     25.22 o 
   2   1  12     2235.56     2466.10     37.65 o 
   3   1  12      555.28      490.41     20.22 o 
   4   1  12      110.77       91.09     11.97 o 
   5   1  12      148.50      130.50     14.42 o 
   6   1  12      391.08      392.50     24.64 o 
   7   1  12        4.87        0.00     10.64 o 
   8   1  12       11.33       11.97     11.97 o 
   0   2  12      648.99      589.33     18.18 o 
   1   2  12     1422.58     1219.03     26.26 o 
   2   2  12      967.98     1011.85     25.41 o 
   3   2  12     1235.04     1353.19     33.49 o 
   4   2  12       62.65       43.44     11.59 o 
   5   2  12      336.13      367.39     23.90 o 
   6   2  12      118.65      121.08     18.97 o 
   7   2  12       23.21       19.40     16.74 o 
   8   2  12        2.28        1.33     11.85 o 
   0   3  12      374.94      407.37     16.60 o 
   1   3  12     1990.12     2123.50     36.35 o 
   2   3  12      743.65      882.69     25.90 o 
   3   3  12      795.65      844.47     28.16 o 
   4   3  12        5.24        7.67     10.13 o 
   5   3  12       46.59       44.02     13.96 o 
   6   3  12      198.04      198.21     22.30 o 
   7   3  12       20.39       24.96     15.22 o 
   8   3  12       37.28       32.06     12.22 o 
   0   4  12      658.66      772.43     23.68 o 
   1   4  12       65.35       46.09      9.35 o 
   2   4  12     1261.72     1205.69     31.50 o 
   3   4  12      230.49      250.46     17.52 o 
   4   4  12      283.26      328.48     21.66 o 
   5   4  12      137.81      151.60     19.88 o 
   6   4  12      151.57      151.14     19.00 o 
   7   4  12        1.02        5.61     14.01 o 
   8   4  12        0.92       12.19     11.42 o 
   0   5  12       21.21       21.10      7.95 o 
   1   5  12      785.47      771.24     26.19 o 
   2   5  12      383.28      475.81     21.75 o 
   3   5  12      376.65      402.51     23.32 o 
   4   5  12      239.35      197.32     11.71 o 
   5   5  12       28.14       27.47     14.81 o 
   6   5  12       15.25       10.10     15.99 o 
   7   5  12        3.31        0.00     14.02 o 
   0   6  12       88.14      106.55     14.44 o 
   1   6  12      399.10      435.10     23.66 o 
   2   6  12      182.45      213.78     15.91 o 
   3   6  12      124.09      141.24     17.81 o 
   4   6  12      149.62      155.47     20.15 o 
   5   6  12       68.59       84.12     17.73 o 
   6   6  12       90.72       80.16     19.20 o 
   7   6  12       22.11       28.81     13.43 o 
   0   7  12       18.86       26.59     12.20 o 
   1   7  12      217.28      201.37     19.35 o 
   2   7  12      272.17      286.71     22.12 o 
   3   7  12       34.77       24.31     16.02 o 
   4   7  12       25.04       31.17     15.78 o 
   5   7  12       71.34       67.62     20.02 o 
   6   7  12        4.19       12.43     13.88 o 
   7   7  12       10.32       18.20     11.46 o 
   0   8  12      592.46      643.59     32.03 o 
   1   8  12       75.14       63.29     13.38 o 
   2   8  12      218.21      167.72     12.29 o 
   3   8  12       27.06        2.85     16.17 o 
   4   8  12       33.67       44.78     17.34 o 
   5   8  12       16.43       17.62     17.09 o 
   6   8  12        1.52       18.72     14.22 o 
   0   9  12      702.49      741.32     37.73 o 
   1   9  12      240.03      221.40     24.68 o 
   2   9  12      199.21      228.30     23.86 o 
   3   9  12       32.01       49.84     17.54 o 
   4   9  12       15.24       27.56     16.29 o 
   5   9  12       46.62       27.44     18.56 o 
   0  10  12       20.32       34.74     16.32 o 
   1  10  12      109.74       99.23     20.81 o 
   2  10  12       83.14      115.97     18.19 o 
   3  10  12       47.89       51.96     19.14 o 
   4  10  12       31.91       32.63     17.46 o 
   5  10  12       13.96        6.15     12.72 o 
   0  11  12       45.42       29.97     17.32 o 
   1  11  12      125.44      103.72     21.47 o 
   2  11  12       28.08       14.23     17.99 o 
   3  11  12       16.30        7.92     15.53 o 
   4  11  12        9.80       13.66     15.04 o 
   0  12  12        4.52       10.04     13.24 o 
   1  12  12        2.71       11.87     13.85 o 
   2  12  12       25.62        1.51     16.59 o 
   1   0  13      988.95      809.78      5.62 o 
   2   0  13     1769.37     1578.92     30.78 o 
   3   0  13      216.26      197.59     15.60 o 
   4   0  13       38.07       28.52      9.66 o 
   5   0  13       11.52       19.88      9.36 o 
   6   0  13        0.00        9.98     12.81 o 
   7   0  13       15.03       31.57     10.73 o 
   8   0  13       32.97       37.42     14.85 o 
   0   1  13     1988.38     1813.97     30.07 o 
   1   1  13      181.66      176.73     11.67 o 
   2   1  13      546.32      477.95      6.88 o 
   3   1  13      641.91      599.14     21.60 o 
   4   1  13      132.20      132.98     13.12 o 
   5   1  13      611.49      571.79     27.23 o 
   6   1  13       10.14       10.45     11.84 o 
   7   1  13        3.03        4.35     11.20 o 
   8   1  13        3.06       19.76      8.93 o 
   0   2  13      248.59      261.34     13.18 o 
   1   2  13     1471.17     1555.99     29.96 o 
   2   2  13     1808.59     1702.77     33.86 o 
   3   2  13      264.48      266.37     16.48 o 
   4   2  13       38.68       49.29      9.52 o 
   5   2  13        4.04       19.70     12.67 o 
   6   2  13       22.43       28.83     14.24 o 
   7   2  13        3.71       16.37     16.37 o 
   8   2  13       14.53        1.49     14.05 o 
   0   3  13     2713.00     2914.82     42.43 o 
   1   3  13      268.87      337.40     15.82 o 
   2   3  13     1859.57     2215.12     40.72 o 
   3   3  13      116.41      123.38     12.04 o 
   4   3  13      169.85      193.14     15.51 o 
   5   3  13      174.18      232.13     20.94 o 
   6   3  13      195.29      230.26     23.83 o 
   7   3  13       31.50       26.07     17.33 o 
   8   3  13        0.20        1.31     12.57 o 
   0   4  13      108.78      116.57     11.57 o 
   1   4  13      881.04      847.33     25.69 o 
   2   4  13      256.57      258.15     17.13 o 
   3   4  13        1.98       14.33     10.19 o 
   4   4  13       28.08       33.77     12.84 o 
   5   4  13       59.28       31.02     16.04 o 
   6   4  13       24.48        5.57     14.68 o 
   7   4  13        1.83        5.61     12.38 o 
   0   5  13       52.01       40.12      9.22 o 
   1   5  13      164.26      143.52     14.92 o 
   2   5  13       77.10       71.74     11.47 o 
   3   5  13       87.22       97.91     14.13 o 
   4   5  13      154.07      133.18     18.26 o 
   5   5  13      106.30      157.61     18.61 o 
   6   5  13        1.29        5.84     13.34 o 
   7   5  13       24.62       34.17     13.09 o 
   0   6  13        1.04       20.54      9.05 o 
   1   6  13        0.71        2.81      8.62 o 
   2   6  13       39.19       48.45     13.59 o 
   3   6  13       22.86       32.90     13.82 o 
   4   6  13      111.84       88.70     17.92 o 
   5   6  13       18.37       28.59     15.01 o 
   6   6  13       21.41       31.71     14.13 o 
   7   6  13       27.51       12.85     15.43 o 
   0   7  13      673.24      689.08     30.17 o 
   1   7  13       35.80       52.85     12.62 o 
   2   7  13     1122.71     1094.62     39.12 o 
   3   7  13       46.94       41.12     15.25 o 
   4   7  13       45.64       42.59     16.67 o 
   5   7  13       95.47       98.08     17.56 o 
   6   7  13        1.11       10.91     14.86 o 
   0   8  13       58.61       66.62     14.91 o 
   1   8  13      219.10      226.23     23.10 o 
   2   8  13      579.88      504.47     31.51 o 
   3   8  13      144.44      160.36     20.42 o 
   4   8  13       80.35      113.91     19.44 o 
   5   8  13       89.72       87.87     21.55 o 
   6   8  13        4.38       12.25     15.31 o 
   0   9  13      237.73      223.90     23.03 o 
   1   9  13      322.51      365.90     27.94 o 
   2   9  13       25.32       51.20     15.90 o 
   3   9  13       74.23       41.80     17.23 o 
   4   9  13       18.53       24.21     15.09 o 
   5   9  13        0.38        9.61     16.69 o 
   0  10  13      149.47      183.28     24.96 o 
   1  10  13      208.55      160.20     22.88 o 
   2  10  13        1.38       18.71     18.71 o 
   3  10  13       12.13       12.89     15.98 o 
   4  10  13        9.75        3.18     15.92 o 
   5  10  13       73.91       38.90     16.54 o 
   0  11  13       27.40       13.28     16.76 o 
   1  11  13       84.40       71.93     18.70 o 
   2  11  13        8.46       25.05     15.64 o 
   3  11  13        9.62       17.22     13.74 o 
   0  12  13        2.14        7.03     12.42 o 
   1  12  13       10.77       17.39     14.66 o 
   2  12  13        4.86       17.38     13.66 o 
   0   0  14     3369.78     3635.97     44.35 o 
   1   0  14       12.70        5.98      5.98 o 
   2   0  14      288.82      256.62     15.41 o 
   3   0  14     1474.27     1467.73     32.94 o 
   4   0  14       10.93        1.59      7.35 o 
   5   0  14       22.93       24.47      8.44 o 
   6   0  14       23.59       32.59     13.35 o 
   7   0  14        0.11        1.27     11.88 o 
   8   0  14        2.74       16.07     16.07 o 
   0   1  14        9.45        8.87      6.82 o 
   1   1  14      335.07      342.98     15.08 o 
   2   1  14      117.80       90.82      6.00 o 
   3   1  14       13.79       12.07      7.84 o 
   4   1  14        5.04        1.63      7.86 o 
   5   1  14      633.13      641.17     27.13 o 
   6   1  14       83.47       62.16     14.42 o 
   7   1  14        6.47       22.79     10.86 o 
   8   1  14       15.70        9.32     11.20 o 
   0   2  14       37.11       39.38      8.69 o 
   1   2  14      803.66      761.18     22.16 o 
   2   2  14     1745.54     1960.08     36.96 o 
   3   2  14      206.51      176.70     13.63 o 
   4   2  14      249.52      300.91     17.82 o 
   5   2  14      174.34      191.80     19.28 o 
   6   2  14       49.48       98.27     16.44 o 
   7   2  14       29.80       11.13     13.41 o 
   8   2  14       21.07       25.37     15.12 o 
   0   3  14       11.28        0.65      7.59 o 
   1   3  14      555.48      574.93     20.60 o 
   2   3  14       45.92       75.46     11.32 o 
   3   3  14       74.95       72.62     10.91 o 
   4   3  14      151.80      165.80     16.24 o 
   5   3  14        7.66        3.52     12.34 o 
   6   3  14        5.20        5.56     14.24 o 
   7   3  14       57.21       54.79     18.57 o 
   8   3  14       25.87       34.57     12.25 o 
   0   4  14       30.22       14.38      8.59 o 
   1   4  14      351.93      372.14     18.23 o 
   2   4  14     1205.12     1176.00     32.75 o 
   3   4  14      352.58      373.19     21.94 o 
   4   4  14      340.86      301.38      9.81 o 
   5   4  14       20.64       23.94     15.14 o 
   6   4  14       19.67       14.18     13.67 o 
   7   4  14        7.79       27.28     14.16 o 
   0   5  14       87.99      100.95     11.13 o 
   1   5  14      953.40      955.33     30.34 o 
   2   5  14       27.51       43.86      9.29 o 
   3   5  14       19.02       49.96     12.26 o 
   4   5  14      177.07      129.95     11.20 o 
   5   5  14      123.22      105.91     17.95 o 
   6   5  14       58.12       55.16     18.66 o 
   7   5  14        2.66        1.40     13.59 o 
   0   6  14      147.51      123.99     15.31 o 
   1   6  14       25.76       20.86     10.96 o 
   2   6  14       92.36       58.34     13.79 o 
   3   6  14      236.26      264.91     19.77 o 
   4   6  14       49.49       42.82     17.52 o 
   5   6  14      114.04      119.25     19.55 o 
   6   6  14       21.25       37.60     16.14 o 
   7   6  14        0.83       15.42     11.34 o 
   0   7  14      131.99      132.46     16.99 o 
   1   7  14      194.79      204.92     20.30 o 
   2   7  14      587.82      615.73     30.26 o 
   3   7  14      416.10      366.58     28.24 o 
   4   7  14      111.81       95.29     20.41 o 
   5   7  14       33.81       51.85     17.05 o 
   6   7  14       27.37       15.27     13.88 o 
   0   8  14      271.40      252.56     22.47 o 
   1   8  14      126.38      106.92     19.69 o 
   2   8  14      321.43      364.61     27.53 o 
   3   8  14      370.36      438.20     27.43 o 
   4   8  14       35.81       23.01     17.44 o 
   5   8  14       10.61       26.88     16.37 o 
   6   8  14       42.21        6.08     15.99 o 
   0   9  14        1.75       11.93     14.74 o 
   1   9  14       23.96       33.20     17.04 o 
   2   9  14       40.78       56.96     15.79 o 
   3   9  14        0.54       17.42     17.42 o 
   4   9  14       86.98       76.73     21.75 o 
   5   9  14        6.15        6.87     14.53 o 
   0  10  14       40.50       48.86     16.01 o 
   1  10  14       31.38       53.58     15.51 o 
   2  10  14      122.63       94.41     21.58 o 
   3  10  14        1.35        1.51     16.43 o 
   4  10  14       41.41       67.99     16.07 o 
   0  11  14       12.94        8.77     14.78 o 
   1  11  14       19.46       31.71     15.86 o 
   2  11  14       49.86       47.75     18.61 o 
   3  11  14       29.37       53.71     15.37 o 
   0  12  14       17.46       22.05     13.44 o 
   1  12  14       12.87       35.33     12.57 o 
   2  12  14       78.36       36.56     17.00 o 
   1   0  15        0.23        9.32      9.32 o 
   2   0  15     1304.04     1218.27     28.73 o 
   3   0  15      152.39      195.98     13.82 o 
   4   0  15       10.33       18.58      9.22 o 
   5   0  15       26.53       24.51     11.77 o 
   6   0  15      123.68      120.83     15.24 o 
   7   0  15        3.11       15.78     10.44 o 
   8   0  15       15.53       26.12     12.70 o 
   0   1  15      307.87      319.90     14.55 o 
   1   1  15      453.17      436.52      7.12 o 
   2   1  15      323.30      290.61      7.28 o 
   3   1  15      227.10      198.44      8.02 o 
   4   1  15        8.78        1.61      8.01 o 
   5   1  15      128.29      128.87     15.85 o 
   6   1  15       27.80       33.03     14.86 o 
   7   1  15       47.96       30.92     11.91 o 
   8   1  15       15.11       15.83     10.18 o 
   0   2  15     2943.07     3017.41     42.26 o 
   1   2  15        4.12        8.73      8.73 o 
   2   2  15      865.51      922.83     26.55 o 
   3   2  15       29.18       35.61      8.82 o 
   4   2  15        6.40       16.32      9.43 o 
   5   2  15      105.34       94.03     14.17 o 
   6   2  15       41.35       44.73     13.97 o 
   7   2  15        3.54       13.11     13.11 o 
   8   2  15       15.57       15.95     11.77 o 
   0   3  15      944.52      974.82     26.27 o 
   1   3  15      102.16      129.90     12.14 o 
   2   3  15      221.05      189.12      9.87 o 
   3   3  15       31.57       16.06      8.78 o 
   4   3  15       32.68       19.26     12.44 o 
   5   3  15       20.02       22.94     14.25 o 
   6   3  15       68.65       81.03     19.32 o 
   7   3  15       45.22       59.32     18.32 o 
   0   4  15       13.89        1.47      7.32 o 
   1   4  15      131.70      135.01     13.75 o 
   2   4  15      158.54      183.26     15.79 o 
   3   4  15       27.42       38.25     10.37 o 
   4   4  15      111.07       86.13     10.96 o 
   5   4  15       49.03       52.48     16.27 o 
   6   4  15       78.80       98.54     17.62 o 
   7   4  15       39.64       37.69     14.81 o 
   0   5  15       23.32       31.46      8.82 o 
   1   5  15      196.67      202.19     15.41 o 
   2   5  15       72.19       56.67     11.07 o 
   3   5  15      276.77      349.16     22.92 o 
   4   5  15       46.28       50.00     12.67 o 
   5   5  15      116.77      150.16     16.03 o 
   6   5  15        1.06        8.81     14.69 o 
   7   5  15        7.59       14.17     14.17 o 
   0   6  15       59.02       69.64     11.89 o 
   1   6  15       25.65       14.42     10.65 o 
   2   6  15       11.47       32.30      9.95 o 
   3   6  15      323.35      360.82     25.02 o 
   4   6  15      330.70      319.72     25.67 o 
   5   6  15       16.01       21.67     14.73 o 
   6   6  15       15.07       13.43     12.95 o 
   7   6  15       11.95       26.23     10.75 o 
   0   7  15      877.03      813.91     33.36 o 
   1   7  15       79.49       65.32     10.00 o 
   2   7  15        0.50       27.13     13.21 o 
   3   7  15      396.72      407.49     28.88 o 
   4   7  15       58.41       74.07     17.71 o 
   5   7  15       24.25        6.13     16.00 o 
   6   7  15        0.57        8.99     13.34 o 
   0   8  15       70.94       57.83     15.68 o 
   1   8  15      745.44      807.75     36.24 o 
   2   8  15        1.00       11.91     16.05 o 
   3   8  15       40.34       54.35     16.26 o 
   4   8  15      104.35      109.88     19.52 o 
   5   8  15        5.01        1.63     15.27 o 
   6   8  15        2.17        1.50     14.46 o 
   0   9  15       57.33       65.00     19.11 o 
   1   9  15      270.37      263.21     25.69 o 
   2   9  15       64.21       65.52     17.94 o 
   3   9  15       53.01       36.83     19.12 o 
   4   9  15        8.24       22.16     14.66 o 
   5   9  15       21.47       18.48     18.48 o 
   0  10  15        1.37        2.80     16.95 o 
   1  10  15      166.73      192.05     21.36 o 
   2  10  15       59.98       70.46     18.33 o 
   3  10  15      100.15       98.81     19.37 o 
   4  10  15       12.74       20.17     13.29 o 
   0  11  15       49.01       38.99     16.44 o 
   1  11  15       44.19       26.80     16.76 o 
   2  11  15        7.36        4.51     14.56 o 
   3  11  15       33.33        9.03     15.52 o 
   0  12  15        4.55       15.07     15.07 o 
   1  12  15        5.58        4.19     11.46 o 
   0   0  16      103.35       78.82     11.88 o 
   1   0  16       13.51        2.79      5.42 o 
   2   0  16      400.26      468.90     20.06 o 
   3   0  16      642.46      538.78      8.74 o 
   4   0  16       28.52       26.67      9.77 o 
   5   0  16      157.72      117.88     14.53 o 
   6   0  16      149.93      198.10     17.53 o 
   7   0  16       23.38       23.42     13.80 o 
   8   0  16       11.04        5.86     12.45 o 
   0   1  16      606.41      708.98     21.95 o 
   1   1  16      189.41      153.94      6.70 o 
   2   1  16     1633.56     1269.38      7.31 o 
   3   1  16      202.62      154.46      8.04 o 
   4   1  16        3.34        6.59     10.03 o 
   5   1  16      153.36      139.65     17.32 o 
   6   1  16       11.64       18.48     11.25 o 
   7   1  16       24.87       14.64     11.82 o 
   8   1  16        0.05       11.09     11.09 o 
   0   2  16      418.50      393.84     17.57 o 
   1   2  16     1527.06     1324.44     10.15 o 
   2   2  16      341.83      295.51     16.61 o 
   3   2  16      147.62      124.45     13.00 o 
   4   2  16      484.51      492.47     23.28 o 
   5   2  16       76.02       49.26     15.44 o 
   6   2  16       24.39       20.53     13.19 o 
   7   2  16       33.80       39.06     12.79 o 
   8   2  16       17.87       18.04     11.28 o 
   0   3  16      147.54      164.30     12.40 o 
   1   3  16      464.99      522.57     20.64 o 
   2   3  16       44.87       33.28      7.49 o 
   3   3  16       31.69       37.03     10.61 o 
   4   3  16      186.38      228.26     18.08 o 
   5   3  16        2.89        6.12     11.39 o 
   6   3  16       67.55       66.52     17.62 o 
   7   3  16        5.16        7.21     15.02 o 
   0   4  16      161.56      153.88     12.22 o 
   1   4  16      272.73      309.92     18.74 o 
   2   4  16      325.22      349.59     19.71 o 
   3   4  16       66.12       87.61     13.45 o 
   4   4  16        9.24       13.42      9.46 o 
   5   4  16       56.11       81.43     17.97 o 
   6   4  16       26.37       21.54     17.06 o 
   7   4  16       42.90       73.80     16.03 o 
   0   5  16       50.77       44.70      9.53 o 
   1   5  16      142.51      154.07     15.39 o 
   2   5  16      206.31      202.40     17.32 o 
   3   5  16       13.47        1.04     11.85 o 
   4   5  16       36.52       26.63     16.89 o 
   5   5  16      111.08      125.33     18.74 o 
   6   5  16       44.02       53.92     17.65 o 
   7   5  16       22.05        9.82     15.88 o 
   0   6  16       48.32       61.54     12.74 o 
   1   6  16       10.68        9.83      9.83 o 
   2   6  16      165.15      151.96     17.74 o 
   3   6  16      317.03      360.14     25.38 o 
   4   6  16      123.81      153.49     19.47 o 
   5   6  16       52.66       34.52     18.71 o 
   6   6  16       32.50       26.68     14.03 o 
   7   6  16       10.39        2.71     12.97 o 
   0   7  16       63.90       78.71     15.00 o 
   1   7  16       11.30       10.03     11.76 o 
   2   7  16       74.44       72.73     15.99 o 
   3   7  16       82.52       96.43     15.78 o 
   4   7  16       31.01       11.40     16.48 o 
   5   7  16       59.74       64.74     16.94 o 
   6   7  16        0.62       13.34     13.78 o 
   0   8  16       26.65       46.07     16.96 o 
   1   8  16      198.33      207.25     20.94 o 
   2   8  16       25.49       50.56     13.61 o 
   3   8  16      217.39      256.98     25.97 o 
   4   8  16      141.88      177.18     20.74 o 
   5   8  16       42.31       32.26     15.74 o 
   6   8  16        2.52       11.40     14.27 o 
   0   9  16      109.74      110.73     17.86 o 
   1   9  16       53.00       53.87     18.41 o 
   2   9  16       26.36       27.57     14.74 o 
   3   9  16        2.89       15.71     15.71 o 
   4   9  16        2.11        6.14     15.99 o 
   5   9  16       24.85       22.60     15.36 o 
   0  10  16      200.52      168.14     24.36 o 
   1  10  16       90.01      122.95     18.33 o 
   2  10  16       80.16      104.38     20.43 o 
   3  10  16        1.39        0.00     12.59 o 
   4  10  16       13.72       24.13     16.38 o 
   0  11  16        2.40       15.03     15.03 o 
   1  11  16       22.13        7.36     13.25 o 
   2  11  16       65.34       69.62     17.36 o 
   3  11  16       68.83       56.85     16.52 o 
   0  12  16        1.35       27.41     10.83 o 
   1  12  16       42.78       38.82     13.88 o 
   1   0  17       98.38       84.86     20.99 o 
   2   0  17       13.10       20.30     20.30 o 
   3   0  17      120.44       83.76      6.92 o 
   4   0  17       31.60       21.56      9.06 o 
   5   0  17      149.35      178.81     16.49 o 
   6   0  17        3.53        5.18     10.73 o 
   7   0  17       57.87       55.26     14.62 o 
   8   0  17        1.10       14.31     11.41 o 
   0   1  17     1727.57     1968.97     35.63 o 
   1   1  17      949.57      958.63     25.98 o 
   2   1  17      557.97      481.84      6.91 o 
   3   1  17      154.36      127.91      7.63 o 
   4   1  17      422.98      474.34     22.67 o 
   5   1  17       72.58       56.12     15.32 o 
   6   1  17       47.76       49.88     13.19 o 
   7   1  17       21.70        7.16     11.70 o 
   8   1  17       35.16       24.43      9.30 o 
   0   2  17     1046.27      822.22     30.79 o 
   1   2  17      372.01      281.91     20.47 o 
   2   2  17      150.76      156.29     12.41 o 
   3   2  17       45.73       35.58     10.18 o 
   4   2  17      118.11       90.81      8.09 o 
   5   2  17       23.69       26.56     11.78 o 
   6   2  17        6.22       23.61     11.31 o 
   7   2  17       20.48       21.62     13.11 o 
   0   3  17      157.62      176.29     13.34 o 
   1   3  17     1503.31     1596.34     35.60 o 
   2   3  17      105.21       81.34      8.49 o 
   3   3  17       85.01       74.62     12.04 o 
   4   3  17       59.56       71.20     12.80 o 
   5   3  17       81.07       44.68     14.56 o 
   6   3  17       54.85       47.62     16.99 o 
   7   3  17       14.74        9.87     12.59 o 
   0   4  17      156.56      187.40     14.45 o 
   1   4  17        8.08       10.05      9.57 o 
   2   4  17      207.91      222.59     17.50 o 
   3   4  17       14.67        5.81     10.12 o 
   4   4  17      129.42      137.66     18.65 o 
   5   4  17       26.81       44.16     15.80 o 
   6   4  17        3.02       11.52     14.27 o 
   7   4  17        2.84       12.93     13.35 o 
   0   5  17       51.50       47.56      9.58 o 
   1   5  17       57.27       73.54     11.93 o 
   2   5  17       26.31        1.00     10.64 o 
   3   5  17       37.98       47.11     10.34 o 
   4   5  17      288.68      321.79     25.05 o 
   5   5  17        0.21       15.89     15.89 o 
   6   5  17       12.62       27.64     12.40 o 
   7   5  17       14.01       16.59     12.28 o 
   0   6  17      364.11      350.95     21.01 o 
   1   6  17      142.89      145.23     14.54 o 
   2   6  17       75.28       70.63     14.09 o 
   3   6  17      438.33      422.85     26.18 o 
   4   6  17        6.69        9.31     14.47 o 
   5   6  17       24.85       40.09     12.98 o 
   6   6  17       11.40       11.70     15.29 o 
   0   7  17        8.45       23.99     12.08 o 
   1   7  17      382.99      397.55     25.35 o 
   2   7  17      303.10      292.19     24.85 o 
   3   7  17       22.41        9.21     15.47 o 
   4   7  17      172.91      109.23     21.91 o 
   5   7  17        8.68       20.81     14.36 o 
   6   7  17       15.12        2.93     13.56 o 
   0   8  17      353.86      424.04     26.56 o 
   1   8  17       22.72       11.30     14.02 o 
   2   8  17      132.54      134.57     18.68 o 
   3   8  17       33.59       28.43     16.89 o 
   4   8  17       14.62        4.50     16.65 o 
   5   8  17        2.94       34.77     12.75 o 
   0   9  17        9.95       18.61     14.66 o 
   1   9  17      370.69      369.08     29.24 o 
   2   9  17      133.04      141.02     19.42 o 
   3   9  17        8.74        2.98     14.92 o 
   4   9  17       20.20       10.75     14.64 o 
   5   9  17       27.84       59.85     13.33 o 
   0  10  17      149.30      127.24     21.95 o 
   1  10  17       41.19       44.81     16.36 o 
   2  10  17      115.83       80.48     21.03 o 
   3  10  17       28.81       34.76     15.18 o 
   4  10  17        1.21        4.39     11.13 o 
   0  11  17        0.26        1.40     13.09 o 
   1  11  17       17.78        2.83     15.74 o 
   2  11  17       37.38       31.81     15.28 o 
   3  11  17        8.72        1.42     13.43 o 
   0  12  17        0.00        8.82     13.06 o 
   0   0  18       12.94        9.17      7.45 o 
   1   0  18      257.04      209.97      7.92 o 
   2   0  18     1133.34     1422.41     31.74 o 
   3   0  18       28.73        8.19      8.19 o 
   4   0  18       10.57       13.76      8.91 o 
   5   0  18       11.10        1.84     11.13 o 
   6   0  18       10.83        2.00     11.12 o 
   7   0  18        3.19        1.14     10.67 o 
   0   1  18        0.45        9.38      9.38 o 
   1   1  18      291.94      293.28     19.39 o 
   2   1  18      814.34      660.59      7.53 o 
   3   1  18      360.25      363.61     19.99 o 
   4   1  18      916.56      838.60     29.58 o 
   5   1  18       61.73       60.93     12.71 o 
   6   1  18       67.64       72.52     13.04 o 
   7   1  18       23.78        1.98     11.02 o 
   0   2  18        7.08        0.00      8.90 o 
   1   2  18       19.53       14.36      8.37 o 
   2   2  18      105.30       76.08     10.14 o 
   3   2  18      304.71      305.14     18.36 o 
   4   2  18      158.35      128.41     18.63 o 
   5   2  18       56.65       65.42     11.98 o 
   6   2  18       61.18       94.34     14.90 o 
   7   2  18        9.09       10.32     11.72 o 
   0   3  18      385.01      363.07     18.10 o 
   1   3  18       20.44       14.26      8.43 o 
   2   3  18      149.87      106.21      6.66 o 
   3   3  18       70.82       97.41     11.99 o 
   4   3  18       65.61       56.93      9.94 o 
   5   3  18       18.93       25.18     13.63 o 
   6   3  18       41.30       39.93     15.36 o 
   7   3  18       16.43        6.75     15.11 o 
   0   4  18      271.45      270.87     17.58 o 
   1   4  18      270.36      248.83     17.48 o 
   2   4  18       64.23       65.24     11.52 o 
   3   4  18       66.46       63.22     11.27 o 
   4   4  18      111.86      120.63     17.97 o 
   5   4  18        4.35        1.33     15.27 o 
   6   4  18        1.41        0.00     13.37 o 
   7   4  18        0.27        9.87     13.25 o 
   0   5  18       27.20       38.31      9.30 o 
   1   5  18        1.02       10.80      8.86 o 
   2   5  18        8.70       10.65      8.85 o 
   3   5  18      227.41      229.12     19.86 o 
   4   5  18      152.08      160.93     20.39 o 
   5   5  18       18.90        2.81     15.05 o 
   6   5  18       25.97       33.16     16.04 o 
   7   5  18        3.65        1.39     12.33 o 
   0   6  18      177.36      174.92     16.65 o 
   1   6  18       96.78      119.38     14.16 o 
   2   6  18      143.80      173.61     18.21 o 
   3   6  18      155.16      157.67     20.13 o 
   4   6  18       17.14        1.35     14.34 o 
   5   6  18        2.51       12.80     15.07 o 
   6   6  18        3.95        5.80     13.48 o 
   0   7  18      222.87      297.84     23.59 o 
   1   7  18        9.83        3.34     12.36 o 
   2   7  18      413.52      465.77     28.43 o 
   3   7  18      344.76      363.86     26.52 o 
   4   7  18       76.34       55.04     17.84 o 
   5   7  18       14.41       14.68     13.27 o 
   6   7  18       13.29       14.74     14.74 o 
   0   8  18        3.10       23.22     12.35 o 
   1   8  18       30.62       16.41     15.90 o 
   2   8  18       31.09       35.97     15.03 o 
   3   8  18       33.99       14.08     15.76 o 
   4   8  18       42.08       10.32     16.60 o 
   5   8  18       19.02       23.63     14.29 o 
   0   9  18        1.64       14.61     14.77 o 
   1   9  18        8.15        5.56     14.88 o 
   2   9  18        2.98       12.79     16.57 o 
   3   9  18       83.41       87.32     17.62 o 
   4   9  18        5.85        2.99     13.32 o 
   5   9  18       23.26        9.83     16.31 o 
   0  10  18        1.48        2.72     13.73 o 
   1  10  18       84.58       82.67     17.66 o 
   2  10  18       49.55       57.02     17.38 o 
   3  10  18       29.25       60.44     16.46 o 
   4  10  18        0.13        1.44     13.08 o 
   0  11  18        1.73        6.83     11.11 o 
   1  11  18       20.06       15.36     13.18 o 
   2  11  18        7.30        8.36     12.87 o 
   1   0  19     2556.63     2575.10     48.92 o 
   2   0  19      872.65      662.00     34.77 o 
   3   0  19        5.91        3.00      8.47 o 
   4   0  19        5.20       11.79     11.79 o 
   5   0  19      118.94      107.84     14.57 o 
   6   0  19        4.32       19.27      7.46 o 
   7   0  19        5.93        1.07     10.20 o 
   0   1  19        2.82        0.00      7.33 o 
   1   1  19     1526.47     1531.07     33.74 o 
   2   1  19      192.30      194.35     16.55 o 
   3   1  19      369.22      335.69      8.50 o 
   4   1  19      119.54      188.43     17.35 o 
   5   1  19       96.60       84.53     14.61 o 
   6   1  19        6.64       10.97     10.39 o 
   7   1  19        9.84       19.47     10.53 o 
   0   2  19      156.24      152.48     13.90 o 
   1   2  19      296.99      375.30     18.76 o 
   2   2  19       38.43       19.84      9.26 o 
   3   2  19       20.11       32.81     10.55 o 
   4   2  19       30.38       33.59     12.07 o 
   5   2  19      105.83      118.47     15.53 o 
   6   2  19        0.52        5.61     10.71 o 
   7   2  19        4.22        7.69     10.45 o 
   0   3  19      191.26      210.61     14.58 o 
   1   3  19       80.41       70.25     10.29 o 
   2   3  19       82.78       62.85      8.08 o 
   3   3  19      191.10      189.87     17.16 o 
   4   3  19       40.74       43.70     15.63 o 
   5   3  19       78.96       91.53     15.95 o 
   6   3  19       29.64       31.04     13.46 o 
   7   3  19        2.41       12.87     10.73 o 
   0   4  19        9.02        0.78      8.99 o 
   1   4  19       10.01        6.53      7.61 o 
   2   4  19      190.45      222.54     16.38 o 
   3   4  19      323.84      218.34     26.16 o 
   4   4  19        0.96        7.97     11.56 o 
   5   4  19      134.87      114.98     16.46 o 
   6   4  19       21.42        4.24     12.13 o 
   7   4  19        5.49        5.40     10.79 o 
   0   5  19      161.83      150.03     14.09 o 
   1   5  19      261.51      328.39     19.88 o 
   2   5  19      146.12      180.83     15.97 o 
   3   5  19        1.44        7.70     13.44 o 
   4   5  19      345.46      262.01     14.52 o 
   5   5  19       56.13       95.35     16.59 o 
   6   5  19       17.71       38.38     12.69 o 
   7   5  19       20.80       24.24     12.48 o 
   0   6  19        9.57       23.96     11.58 o 
   1   6  19       51.23       31.92     12.96 o 
   2   6  19       11.43        4.43     12.31 o 
   3   6  19      329.84      300.56     24.04 o 
   4   6  19      211.82      234.96     21.89 o 
   5   6  19       20.38       28.31     17.46 o 
   6   6  19        8.38        5.72     12.82 o 
   0   7  19        7.97        3.40     12.64 o 
   1   7  19       58.91       51.64     13.11 o 
   2   7  19      329.71      328.31     26.83 o 
   3   7  19       12.20       17.07     13.26 o 
   4   7  19       30.92       23.80     16.03 o 
   5   7  19        1.83        4.37     15.20 o 
   6   7  19        2.91       20.56     14.04 o 
   0   8  19        0.00        1.29     12.88 o 
   1   8  19      239.38      284.53     25.50 o 
   2   8  19      123.69      149.99     19.74 o 
   3   8  19        8.45        2.76     15.94 o 
   4   8  19       31.70       20.35     14.45 o 
   5   8  19        0.82       14.77     14.77 o 
   0   9  19       35.05       42.19     15.63 o 
   1   9  19      147.85      121.02     21.77 o 
   2   9  19       87.27       86.03     17.94 o 
   3   9  19        6.77       11.58     13.43 o 
   4   9  19       71.73       66.85     15.32 o 
   0  10  19       69.07       65.29     15.59 o 
   1  10  19       30.24        8.44     13.77 o 
   2  10  19       73.17       83.02     16.98 o 
   3  10  19       14.97        4.31     14.73 o 
   4  10  19       24.36       17.68     12.98 o 
   0  11  19        2.02       13.18     13.82 o 
   1  11  19       19.43        8.17     14.79 o 
   2  11  19        4.04       23.07     11.47 o 
   0   0  20       83.87       91.47     10.72 o 
   1   0  20      141.47       62.30     62.30 o 
   2   0  20      126.38       33.78     33.78 o 
   3   0  20       34.86       15.85      9.53 o 
   4   0  20     1124.28      972.02     10.00 o 
   5   0  20      172.56      175.50     17.79 o 
   6   0  20        0.00       10.32     10.32 o 
   7   0  20        0.77        3.04      9.12 o 
   0   1  20       39.60       42.23      8.89 o 
   1   1  20       96.57       99.30     13.83 o 
   2   1  20      700.07      651.70      8.43 o 
   3   1  20      202.74      271.46     19.19 o 
   4   1  20      118.03       82.08     10.23 o 
   5   1  20       89.15       68.99      9.70 o 
   6   1  20       58.73       56.15     12.41 o 
   7   1  20        4.30        3.78      8.60 o 
   0   2  20      857.57      967.75     28.14 o 
   1   2  20      337.35      389.11     19.40 o 
   2   2  20       30.05       35.45      9.26 o 
   3   2  20        2.90        7.47     10.20 o 
   4   2  20      147.85      141.88     17.43 o 
   5   2  20        1.45       11.19     11.19 o 
   6   2  20       13.04        3.24     11.59 o 
   7   2  20        6.89        9.37     10.41 o 
   0   3  20      479.52      523.01     22.39 o 
   1   3  20       83.54       82.63     11.96 o 
   2   3  20      355.09      410.50     21.77 o 
   3   3  20       86.76      105.11     13.18 o 
   4   3  20       10.67        7.29     10.95 o 
   5   3  20       56.17       72.79     15.36 o 
   6   3  20        8.13        2.50     11.68 o 
   7   3  20        0.13        7.28     11.62 o 
   0   4  20      313.52      340.36     20.39 o 
   1   4  20       40.58       21.91      9.50 o 
   2   4  20      114.39      121.79     14.72 o 
   3   4  20       48.20       54.75     12.90 o 
   4   4  20        0.52       12.69     10.48 o 
   5   4  20       28.20        3.90     14.50 o 
   6   4  20       17.56        9.57     13.62 o 
   7   4  20        2.11        7.73     12.68 o 
   0   5  20        8.55       10.00      9.53 o 
   1   5  20        8.87       27.26     10.03 o 
   2   5  20       13.52       18.08      9.51 o 
   3   5  20       65.60       95.43     13.49 o 
   4   5  20      129.68      149.50     18.99 o 
   5   5  20       12.59       16.23     13.58 o 
   6   5  20       11.21       19.41     12.46 o 
   0   6  20        3.57        2.06      9.81 o 
   1   6  20       50.16       67.85     13.22 o 
   2   6  20       19.39       32.19     11.43 o 
   3   6  20      163.13      200.44     21.56 o 
   4   6  20      184.79      189.48     20.66 o 
   5   6  20       53.48       50.15     14.89 o 
   6   6  20        7.15        9.59     15.19 o 
   0   7  20        2.15       11.29     14.47 o 
   1   7  20        0.35       12.67     12.67 o 
   2   7  20       58.26       65.83     16.18 o 
   3   7  20       17.36       40.48     12.42 o 
   4   7  20       57.11       76.12     14.88 o 
   5   7  20        6.99        1.45     11.84 o 
   6   7  20        7.30       11.85     11.00 o 
   0   8  20      707.04      778.41     36.02 o 
   1   8  20      121.71      135.18     18.47 o 
   2   8  20       55.96       60.69     16.77 o 
   3   8  20       35.92       11.01     15.25 o 
   4   8  20        7.73       11.34     15.81 o 
   5   8  20        4.09        1.33     14.04 o 
   0   9  20        2.02        3.94     13.03 o 
   1   9  20      151.59      125.15     19.83 o 
   2   9  20        8.04        9.65     15.31 o 
   3   9  20       13.79        4.30     13.77 o 
   4   9  20       12.87        2.85     13.07 o 
   0  10  20       57.65       44.18     17.80 o 
   1  10  20       13.01       33.00     12.51 o 
   2  10  20       18.59       26.46     14.56 o 
   3  10  20       59.13       27.72     15.31 o 
   0  11  20        3.38       12.79     11.58 o 
   1  11  20       11.42       15.03     15.03 o 
   2  11  20       37.17       20.84     14.89 o 
   1   0  21      723.63      881.60     34.29 o 
   2   0  21      681.11      655.25     28.17 o 
   3   0  21        1.91       12.53     12.53 o 
   4   0  21       34.60       20.22     10.30 o 
   5   0  21       91.96       67.68      9.92 o 
   6   0  21       26.70       36.31      9.35 o 
   7   0  21        0.81        6.78      9.45 o 
   0   1  21        8.28        8.06      8.06 o 
   1   1  21      353.53      338.94     19.19 o 
   2   1  21      129.63      115.46      8.58 o 
   3   1  21      201.07      180.74     22.35 o 
   4   1  21      111.11       84.43      8.05 o 
   5   1  21      181.04      149.31      9.79 o 
   6   1  21        6.62        3.84      9.76 o 
   7   1  21        2.77        6.46      7.18 o 
   0   2  21       24.74       38.44     11.59 o 
   1   2  21      383.94      394.79     19.74 o 
   2   2  21       22.89       17.79      9.82 o 
   3   2  21      276.74      317.71     20.28 o 
   4   2  21       51.32       27.46     12.83 o 
   5   2  21        4.74       16.46      9.34 o 
   6   2  21        3.30        6.41      9.49 o 
   7   2  21        2.45        3.95      9.25 o 
   0   3  21       16.85        1.49      9.22 o 
   1   3  21      260.12      191.08      8.40 o 
   2   3  21      359.51      357.22     20.07 o 
   3   3  21       98.52       83.47      8.89 o 
   4   3  21       58.97       55.52     13.73 o 
   5   3  21       88.63       84.55     16.05 o 
   6   3  21        1.17        4.87     11.97 o 
   7   3  21        2.85       10.31     10.75 o 
   0   4  21        2.92        0.91      8.63 o 
   1   4  21       41.68       62.38     10.12 o 
   2   4  21       65.92       76.11     12.63 o 
   3   4  21       48.99       43.08     10.93 o 
   4   4  21       64.72       44.71     14.18 o 
   5   4  21       12.08        1.20     13.21 o 
   6   4  21       10.78        1.38     13.21 o 
   7   4  21        9.29        2.47     11.37 o 
   0   5  21       32.56       15.86     10.78 o 
   1   5  21       97.38      119.62     14.80 o 
   2   5  21        5.95       11.21     11.21 o 
   3   5  21      197.55      181.21     20.57 o 
   4   5  21       69.04       72.87     16.58 o 
   5   5  21        4.29       14.59     14.59 o 
   6   5  21        9.59        1.35     14.03 o 
   0   6  21       24.50       21.79     10.58 o 
   1   6  21       97.65      118.46     14.53 o 
   2   6  21       31.97       21.27     13.23 o 
   3   6  21        2.27       12.16     11.69 o 
   4   6  21       78.08       81.02     16.77 o 
   5   6  21        8.66       32.85     10.66 o 
   6   6  21        1.22        9.35     11.38 o 
   0   7  21     1555.44     1732.54     49.21 o 
   1   7  21       24.96       41.88     13.01 o 
   2   7  21        0.25       11.03     13.23 o 
   3   7  21       21.72       11.74     11.74 o 
   4   7  21        4.44       10.87     11.78 o 
   5   7  21        4.00        9.64     12.95 o 
   0   8  21       79.46       78.74     18.23 o 
   1   8  21      387.41      446.25     29.55 o 
   2   8  21       80.66       81.19     16.86 o 
   3   8  21       18.61       42.25     11.21 o 
   4   8  21        5.16        6.99     13.54 o 
   5   8  21       10.19       12.76     12.76 o 
   0   9  21        2.35       11.73     11.30 o 
   1   9  21        3.34       14.69     15.28 o 
   2   9  21       25.56       31.34     14.12 o 
   3   9  21       18.98       34.64     13.71 o 
   4   9  21        0.02       13.91     13.91 o 
   0  10  21       10.79        7.79     11.97 o 
   1  10  21       16.37       18.77     13.60 o 
   2  10  21       12.95        5.47     11.86 o 
   3  10  21        0.18        7.98     11.72 o 
   0  11  21        0.00        9.92     10.15 o 
   1  11  21       16.02       10.12     13.26 o 
   0   0  22      256.43      277.97     16.88 o 
   1   0  22      135.50       41.29     41.29 o 
   2   0  22       64.16       22.99     22.99 o 
   3   0  22      151.34      177.50     14.76 o 
   4   0  22       53.33       63.14     14.42 o 
   5   0  22       12.00        4.58     10.10 o 
   6   0  22       13.69        4.80     11.53 o 
   7   0  22       31.95       45.50      9.94 o 
   0   1  22        9.01        0.73      7.69 o 
   1   1  22      538.95      528.74     21.87 o 
   2   1  22       44.95       38.79      8.85 o 
   3   1  22      438.29      470.10     25.24 o 
   4   1  22      178.14      190.48     20.81 o 
   5   1  22      294.73      271.08     19.70 o 
   6   1  22        0.66        0.95     10.53 o 
   7   1  22        4.35        7.95      7.36 o 
   0   2  22       62.51       58.11     11.77 o 
   1   2  22       18.79       41.64     10.66 o 
   2   2  22       26.73       53.47     12.18 o 
   3   2  22      217.26      220.83     18.47 o 
   4   2  22       90.77       98.78     13.82 o 
   5   2  22       17.25       17.37     11.67 o 
   6   2  22       37.05       10.15     10.15 o 
   7   2  22        3.49        9.52      7.90 o 
   0   3  22      412.37      516.22     22.35 o 
   1   3  22       94.01      107.39     13.22 o 
   2   3  22        2.24       12.89      9.85 o 
   3   3  22      171.52      139.14      9.69 o 
   4   3  22       91.86       82.75      9.58 o 
   5   3  22       17.87        5.77     10.02 o 
   6   3  22        0.29        9.42      8.30 o 
   7   3  22        2.19       11.10     11.10 o 
   0   4  22      105.61       84.80     13.01 o 
   1   4  22       15.94       20.38     11.01 o 
   2   4  22      105.53      111.08     15.53 o 
   3   4  22        8.31        3.15     11.72 o 
   4   4  22       89.99       57.18     14.63 o 
   5   4  22       38.11       39.70     14.10 o 
   6   4  22       15.27       20.40     13.77 o 
   0   5  22       10.26        3.79     11.07 o 
   1   5  22       73.27       71.17     13.17 o 
   2   5  22       26.30       31.08      9.75 o 
   3   5  22      168.73      165.28     18.52 o 
   4   5  22       23.65        4.84     13.63 o 
   5   5  22        3.57        3.89     11.83 o 
   6   5  22        1.17        5.23     12.63 o 
   0   6  22        6.01        7.33     11.00 o 
   1   6  22       25.14       35.36     11.64 o 
   2   6  22       50.19       38.28     13.69 o 
   3   6  22       61.49       77.48     14.73 o 
   4   6  22       14.89       27.11     13.62 o 
   5   6  22       14.73        7.95     10.33 o 
   6   6  22       29.68       30.71     11.31 o 
   0   7  22      121.92      144.10     21.46 o 
   1   7  22       13.93       19.88     12.38 o 
   2   7  22       80.76      115.87     17.14 o 
   3   7  22       13.10       20.56     11.19 o 
   4   7  22       19.18        2.74     12.02 o 
   5   7  22       12.20        4.05     12.03 o 
   0   8  22        3.77       15.78     15.78 o 
   1   8  22       73.53       70.17     16.65 o 
   2   8  22       59.14       75.22     15.08 o 
   3   8  22        6.68        5.38     11.19 o 
   4   8  22        5.94       12.20     11.67 o 
   5   8  22        3.45       11.75     11.75 o 
   0   9  22       15.85       33.22     13.00 o 
   1   9  22       10.36        3.99     12.55 o 
   2   9  22        0.37        6.62     12.81 o 
   3   9  22       13.56        9.40     15.19 o 
   4   9  22       11.38        5.21     12.59 o 
   0  10  22       51.30       70.21     16.05 o 
   1  10  22        9.28        5.18     12.16 o 
   2  10  22       23.46       20.93     12.73 o 
   3  10  22        7.61       13.68     13.68 o 
   0  11  22        1.25        4.78     11.73 o 
   1  11  22        1.13        2.41     10.92 o 
   1   0  23      166.67      192.82     20.25 o 
   2   0  23        5.20       11.36     11.36 o 
   3   0  23       20.16       10.79     10.79 o 
   4   0  23       17.74        8.61     12.73 o 
   5   0  23       17.25       25.69     10.00 o 
   6   0  23        2.06        8.46      9.68 o 
   7   0  23        5.55        8.87      9.04 o 
   0   1  23       16.74        6.89      9.47 o 
   1   1  23       31.38       16.45     11.33 o 
   2   1  23      314.05      284.85     19.41 o 
   3   1  23      124.35      144.32     21.87 o 
   4   1  23      263.86      205.32      9.77 o 
   5   1  23       40.96       23.30     14.12 o 
   6   1  23        5.89       26.17      9.06 o 
   7   1  23        7.76        8.42      7.62 o 
   0   2  23      723.85      654.96     25.44 o 
   1   2  23      220.00      189.27     16.82 o 
   2   2  23      240.51      257.39     19.94 o 
   3   2  23       32.34       38.67     14.55 o 
   4   2  23       10.55        2.86      9.77 o 
   5   2  23        8.68       21.21     10.61 o 
   6   2  23        4.92        8.12      7.91 o 
   7   2  23        4.35        9.01      8.75 o 
   0   3  23        5.74       24.13     10.32 o 
   1   3  23       93.49       78.70     12.30 o 
   2   3  23      146.16      137.55     14.50 o 
   3   3  23      110.99      153.92     17.21 o 
   4   3  23       81.19      114.94     17.43 o 
   5   3  23      113.73      150.99     16.54 o 
   6   3  23       40.49       51.84     13.16 o 
   7   3  23        1.96        3.02      9.06 o 
   0   4  23       60.29       48.53     10.62 o 
   1   4  23       19.47       36.39     10.67 o 
   2   4  23       98.71      114.31     14.77 o 
   3   4  23      136.13      163.68     18.27 o 
   4   4  23      125.38      135.48     16.87 o 
   5   4  23       40.56       68.07     15.65 o 
   6   4  23       20.90       26.81     11.46 o 
   0   5  23       23.35       19.54      9.99 o 
   1   5  23      162.18      128.92     15.89 o 
   2   5  23       90.87      101.36     13.40 o 
   3   5  23       61.39       49.52     14.12 o 
   4   5  23       17.64       21.89     13.72 o 
   5   5  23       22.92       14.03     11.69 o 
   6   5  23       13.40        6.23     11.86 o 
   0   6  23       41.69       24.55     13.47 o 
   1   6  23      120.85       78.97     14.96 o 
   2   6  23       69.53      113.16     14.82 o 
   3   6  23       77.25      109.63     17.82 o 
   4   6  23        3.50       31.80     11.37 o 
   5   6  23        6.72        9.15     10.21 o 
   6   6  23        3.75        7.34     11.12 o 
   0   7  23      341.93      333.36     26.56 o 
   1   7  23      365.77      399.80     27.65 o 
   2   7  23      217.61      235.69     21.50 o 
   3   7  23       34.83       43.22     13.10 o 
   4   7  23        2.71        1.24     12.85 o 
   5   7  23        2.06       20.58     10.23 o 
   0   8  23       94.83       86.64     18.59 o 
   1   8  23      273.78      238.81     23.17 o 
   2   8  23       35.02        8.90     14.78 o 
   3   8  23       40.40       13.04     15.96 o 
   4   8  23       16.27       41.81     11.29 o 
   0   9  23        0.03        2.57     12.90 o 
   1   9  23       43.13       33.33     12.70 o 
   2   9  23        1.45       11.68     11.27 o 
   3   9  23        8.49        1.27     11.56 o 
   4   9  23        5.22       18.66      9.39 o 
   0  10  23       37.82       37.19     12.92 o 
   1  10  23        6.00       10.05      9.44 o 
   2  10  23        6.17        7.59     11.87 o 
   0   0  24       42.51       34.48     11.26 o 
   1   0  24        0.24       21.40     21.40 o 
   2   0  24        7.55        8.55      8.55 o 
   3   0  24       52.77       22.22     22.22 o 
   4   0  24       60.84       45.72     10.04 o 
   5   0  24       30.61       32.80     12.28 o 
   6   0  24        8.77        9.21      9.90 o 
   7   0  24        0.07        4.20      7.70 o 
   0   1  24       98.25      116.56     13.02 o 
   1   1  24       64.92       54.15     12.78 o 
   2   1  24      161.30      220.01     24.57 o 
   3   1  24       93.54      103.67     25.08 o 
   4   1  24      270.91      306.97     24.43 o 
   5   1  24       32.02       18.49     11.63 o 
   6   1  24       15.66       14.57      9.10 o 
   7   1  24        7.24        0.82      7.71 o 
   0   2  24      287.15      208.44     23.01 o 
   1   2  24      212.68      235.47     16.97 o 
   2   2  24       44.41       37.63     12.26 o 
   3   2  24      170.07      156.82     18.27 o 
   4   2  24       26.37       60.95     12.74 o 
   5   2  24        9.27        1.05      9.34 o 
   6   2  24        2.54        0.00      9.29 o 
   7   2  24       12.89       33.13      9.17 o 
   0   3  24       83.19       88.54     13.49 o 
   1   3  24      155.85      141.01     15.06 o 
   2   3  24        0.61        1.81     11.69 o 
   3   3  24      134.45      135.59     18.81 o 
   4   3  24      144.13      155.95     18.01 o 
   5   3  24        1.55       20.75      9.75 o 
   6   3  24        4.15        7.52     10.36 o 
   0   4  24      124.28      153.08     16.13 o 
   1   4  24       14.64       30.56     11.33 o 
   2   4  24       10.83       10.72     10.14 o 
   3   4  24       42.07       44.98     11.49 o 
   4   4  24        6.05        7.90     13.31 o 
   5   4  24       20.68       26.07     12.25 o 
   6   4  24        3.79       23.30     10.00 o 
   0   5  24       68.68       74.83     12.01 o 
   1   5  24       64.13       81.54     14.25 o 
   2   5  24        0.94        7.39     10.88 o 
   3   5  24       95.62       87.85     13.82 o 
   4   5  24       10.13        7.15     12.19 o 
   5   5  24        5.30        2.47     12.78 o 
   6   5  24        3.63        8.36     10.81 o 
   0   6  24       65.24       61.31     15.07 o 
   1   6  24       16.63       17.49     12.39 o 
   2   6  24       38.33       48.82     11.48 o 
   3   6  24       12.06       12.04     14.33 o 
   4   6  24       47.89       40.05     14.86 o 
   5   6  24       17.45       23.91     10.27 o 
   0   7  24      107.06      127.81     17.45 o 
   1   7  24       27.26       53.76     15.86 o 
   2   7  24      103.64      127.90     17.45 o 
   3   7  24       16.12       24.97     12.69 o 
   4   7  24       15.30        7.61     13.26 o 
   5   7  24        0.93        8.65     11.31 o 
   0   8  24      359.21      404.62     26.17 o 
   1   8  24       22.80        3.76     13.24 o 
   2   8  24        6.66        5.09     12.23 o 
   3   8  24        2.84       10.16     13.19 o 
   4   8  24       32.81       43.89     12.66 o 
   0   9  24        0.00        3.64     12.34 o 
   1   9  24        2.73       13.67     13.67 o 
   2   9  24       55.11       25.30     17.03 o 
   3   9  24        3.02        3.69     11.22 o 
   0  10  24        2.82       29.96     10.60 o 
   1  10  24        3.09        1.16      9.46 o 
   2  10  24       56.32       49.26     14.65 o 
   1   0  25       20.66        5.46      7.19 o 
   2   0  25        9.27       10.54     10.54 o 
   3   0  25      270.56      245.92     10.43 o 
   4   0  25      123.33      114.22     24.54 o 
   5   0  25       16.13       19.84     11.40 o 
   6   0  25        1.28        9.93      9.93 o 
   0   1  25      141.02      112.43     14.11 o 
   1   1  25      102.01      121.87     14.18 o 
   2   1  25      214.47      192.45     23.45 o 
   3   1  25      445.86      544.91     28.18 o 
   4   1  25       52.18       19.61     22.41 o 
   5   1  25        0.27        3.62     10.65 o 
   6   1  25       12.53       13.36      9.63 o 
   0   2  25       98.83       93.19     14.01 o 
   1   2  25       48.09       42.31     12.88 o 
   2   2  25      251.28      301.36     19.55 o 
   3   2  25       35.82       11.65     11.27 o 
   4   2  25       38.08       35.12     12.19 o 
   5   2  25       53.55       43.92      8.04 o 
   6   2  25       28.95       16.06      9.50 o 
   0   3  25       15.95        7.08      9.05 o 
   1   3  25       78.43       69.64     13.26 o 
   2   3  25      347.76      312.37     21.21 o 
   3   3  25      266.57      291.99     21.06 o 
   4   3  25       88.67       91.87     16.17 o 
   5   3  25        9.33        1.07      9.37 o 
   6   3  25        0.25        1.02      9.04 o 
   0   4  25       54.07       49.97     12.71 o 
   1   4  25      111.57      159.92     15.04 o 
   2   4  25       28.29       33.41     10.16 o 
   3   4  25       35.71       28.29     13.46 o 
   4   4  25       35.32       59.03     13.03 o 
   5   4  25        2.27       16.15      7.64 o 
   6   4  25        1.71       14.33     10.22 o 
   0   5  25       25.06       17.21      9.18 o 
   1   5  25       10.72        1.99     11.21 o 
   2   5  25        7.94       11.70      9.72 o 
   3   5  25        2.77       12.92     12.92 o 
   4   5  25       11.07       31.87      9.78 o 
   5   5  25        5.63       13.03     13.03 o 
   6   5  25       12.30       10.09     10.81 o 
   0   6  25      272.85      283.29     21.55 o 
   1   6  25       50.77       39.40     13.60 o 
   2   6  25       18.11       45.26     12.65 o 
   3   6  25       26.39       20.11     14.18 o 
   4   6  25        6.70        3.67     12.57 o 
   5   6  25       13.25       10.92      9.98 o 
   0   7  25      157.20      155.36     20.28 o 
   1   7  25      223.21      278.94     23.11 o 
   2   7  25        3.50        2.35     10.04 o 
   3   7  25       10.21       33.15     12.51 o 
   4   7  25        6.32       14.75     11.28 o 
   5   7  25        1.77        1.18     11.15 o 
   0   8  25      142.84      154.49     19.41 o 
   1   8  25        9.30       12.15     14.43 o 
   2   8  25        2.70        4.85     10.35 o 
   3   8  25        0.15        2.49     10.60 o 
   4   8  25        2.41        2.37      9.91 o 
   0   9  25        7.16        4.83     10.77 o 
   1   9  25       47.98       29.28     13.34 o 
   2   9  25        2.84       14.62     10.79 o 
   3   9  25        1.63        8.35     10.47 o 
   0  10  25        4.42        6.93      9.74 o 
   1  10  25        1.90       12.95     12.95 o 
   0   0  26      194.28      217.10     16.67 o 
   1   0  26        2.27       15.52     15.52 o 
   2   0  26       16.84       16.15     16.15 o 
   3   0  26       36.25       20.45     20.45 o 
   4   0  26      305.47      329.66     24.76 o 
   5   0  26        1.35        7.19     10.32 o 
   6   0  26       33.21       36.24      8.76 o 
   0   1  26        3.27        5.09     11.28 o 
   1   1  26       32.11       44.26     14.98 o 
   2   1  26       75.05       87.28     26.23 o 
   3   1  26      109.03       78.13     26.49 o 
   4   1  26      155.68      154.51     18.97 o 
   5   1  26        9.74        1.84      9.79 o 
   6   1  26        1.29        1.72      9.34 o 
   0   2  26       45.49       81.28     14.35 o 
   1   2  26        0.01       10.65     10.65 o 
   2   2  26       31.17       23.49     11.74 o 
   3   2  26       56.38       44.41     13.31 o 
   4   2  26       78.42       84.25     14.10 o 
   5   2  26       59.53       55.56      9.25 o 
   6   2  26        2.29        8.09      9.25 o 
   0   3  26      159.01      128.91     15.30 o 
   1   3  26       69.88       54.65      8.39 o 
   2   3  26       20.23       26.90     11.53 o 
   3   3  26       61.64       46.71     14.32 o 
   4   3  26       69.30       99.05     13.78 o 
   5   3  26       16.84        2.13     10.55 o 
   6   3  26        5.44       15.64      9.23 o 
   0   4  26        5.14       19.33     11.91 o 
   1   4  26        3.77        0.00     10.85 o 
   2   4  26       15.94        7.98      9.61 o 
   3   4  26       83.02       81.39     11.54 o 
   4   4  26       37.93       43.80     14.85 o 
   5   4  26        1.39        5.57      9.86 o 
   6   4  26        2.67       15.62      8.63 o 
   0   5  26       97.02      111.99     14.72 o 
   1   5  26        7.63        7.19      9.53 o 
   2   5  26       41.45       33.99     13.65 o 
   3   5  26       10.61       10.02     11.77 o 
   4   5  26       10.98       19.62     11.60 o 
   5   5  26        0.79        0.00      9.33 o 
   0   6  26        0.81       12.76     12.76 o 
   1   6  26        4.27        2.20     11.95 o 
   2   6  26       24.98       38.33     12.19 o 
   3   6  26       22.01       19.76     11.99 o 
   4   6  26       10.54       11.90     11.90 o 
   5   6  26        0.31        6.89     10.17 o 
   0   7  26      126.86      132.15     19.04 o 
   1   7  26       36.15       47.32     16.63 o 
   2   7  26       47.92       64.64     15.80 o 
   3   7  26       31.48       43.11     12.13 o 
   4   7  26       11.34       24.88      9.42 o 
   0   8  26       10.28       21.29     12.30 o 
   1   8  26       92.55       87.84     16.58 o 
   2   8  26        8.46        9.57     11.06 o 
   3   8  26        5.78        2.35     12.18 o 
   4   8  26       19.41        2.30     12.52 o 
   0   9  26       25.86       10.55     13.59 o 
   1   9  26        2.97        2.33     11.42 o 
   2   9  26        8.15       14.03     11.46 o 
   3   9  26        8.49       21.46      9.70 o 
   0  10  26        0.92        7.67     10.50 o 
   1  10  26        4.12       10.83     10.83 o 
   1   0  27       68.82       57.97      9.19 o 
   2   0  27       49.58       28.01     28.01 o 
   3   0  27       19.95       15.74     15.74 o 
   4   0  27       31.80        6.11     16.51 o 
   5   0  27       23.16       20.19      9.56 o 
   6   0  27        5.64        0.00      9.35 o 
   0   1  27        0.44        2.56     10.00 o 
   1   1  27       33.88       37.70     14.28 o 
   2   1  27      196.79      232.21     22.77 o 
   3   1  27      134.95      137.89     24.33 o 
   4   1  27       35.83       13.39     17.53 o 
   5   1  27        9.74       24.90      8.85 o 
   6   1  27        7.08        4.99      7.88 o 
   0   2  27      100.44      113.76     14.51 o 
   1   2  27      149.46      203.45     17.20 o 
   2   2  27      132.15      148.19     15.35 o 
   3   2  27       10.86        6.39     10.25 o 
   4   2  27       32.24        9.71      9.71 o 
   5   2  27        0.15        1.92      8.07 o 
   6   2  27        2.61        6.88      8.12 o 
   0   3  27      114.28      109.54     16.10 o 
   1   3  27       25.05       41.27     10.45 o 
   2   3  27      127.53      180.65     16.88 o 
   3   3  27      136.51      152.82     17.31 o 
   4   3  27       51.94       45.38     15.28 o 
   5   3  27        3.91        9.09      9.09 o 
   6   3  27       10.65        6.52      8.51 o 
   0   4  27      203.68      267.67     20.55 o 
   1   4  27        9.12        0.00     10.44 o 
   2   4  27       44.52       74.89     12.85 o 
   3   4  27        8.55       11.48     11.86 o 
   4   4  27       24.14       30.06     12.19 o 
   5   4  27        6.01        4.23     11.51 o 
   6   4  27        4.39       11.70      9.22 o 
   0   5  27        4.10        3.14      9.69 o 
   1   5  27       60.45       71.35     13.95 o 
   2   5  27        2.69       10.41     10.41 o 
   3   5  27       87.24       91.22     14.97 o 
   4   5  27       15.32       41.60     10.74 o 
   5   5  27        3.29       11.37     11.37 o 
   0   6  27       68.06       49.21     12.63 o 
   1   6  27       35.16       43.75     12.99 o 
   2   6  27       42.15       30.17     12.61 o 
   3   6  27        8.85        3.38     12.04 o 
   4   6  27        5.14        3.50     10.72 o 
   5   6  27        6.07        8.69      7.67 o 
   0   7  27       34.26       39.77     13.64 o 
   1   7  27       68.94       48.95     15.29 o 
   2   7  27       85.07       68.13     10.41 o 
   3   7  27        8.32        4.66     12.65 o 
   4   7  27        6.76       17.00     12.24 o 
   0   8  27        8.85       10.39     10.39 o 
   1   8  27       37.66       56.76     13.68 o 
   2   8  27       26.40       25.55     14.06 o 
   3   8  27       12.95        9.08      9.85 o 
   0   9  27        2.60        7.94     10.26 o 
   1   9  27        0.50        4.59     10.60 o 
   2   9  27       11.83        4.49     11.39 o 
   0   0  28       27.83       20.23     10.32 o 
   1   0  28       62.70       52.13      9.47 o 
   2   0  28      206.89      175.12     31.42 o 
   3   0  28       46.39       25.16     25.16 o 
   4   0  28        8.09       13.60     13.60 o 
   5   0  28        5.30        9.45     10.55 o 
   6   0  28       13.98       15.92      9.02 o 
   0   1  28       16.04       12.44      8.74 o 
   1   1  28        4.26       23.13     15.60 o 
   2   1  28       81.14        8.62     28.88 o 
   3   1  28       61.32       65.00     21.85 o 
   4   1  28       10.16       13.70     13.70 o 
   5   1  28       32.22       32.95      9.60 o 
   6   1  28       21.77       11.09      8.54 o 
   0   2  28        8.03       24.58      9.30 o 
   1   2  28       13.50       22.15     12.47 o 
   2   2  28       12.45       14.31     10.40 o 
   3   2  28        7.71        5.47     10.94 o 
   4   2  28       10.87       14.91      8.74 o 
   5   2  28        5.19        2.76      9.62 o 
   6   2  28        2.55        9.05      6.60 o 
   0   3  28       64.22       68.53     17.34 o 
   1   3  28       19.79        8.38     10.06 o 
   2   3  28       77.47       63.20     13.11 o 
   3   3  28      152.23      193.87     18.93 o 
   4   3  28        9.99       21.82      8.95 o 
   5   3  28       15.50        4.85      9.81 o 
   6   3  28        0.86        8.99      8.99 o 
   0   4  28       20.53       34.73     12.15 o 
   1   4  28        0.44       11.31     11.31 o 
   2   4  28       10.96        5.95      9.76 o 
   3   4  28       21.08        6.23     12.33 o 
   4   4  28       79.08       62.96     15.43 o 
   5   4  28       10.29       20.41     11.52 o 
   0   5  28       15.87       29.30     11.01 o 
   1   5  28        6.79        7.27     11.16 o 
   2   5  28       19.72       20.02     10.39 o 
   3   5  28       31.50       12.92      9.15 o 
   4   5  28        1.12       10.90      9.88 o 
   5   5  28        6.88        2.08      9.71 o 
   0   6  28       11.60        0.00     11.03 o 
   1   6  28       62.19       95.59     14.02 o 
   2   6  28        3.96       15.41     10.56 o 
   3   6  28        9.33        8.90     10.33 o 
   4   6  28        8.03       10.13     10.13 o 
   0   7  28       27.71       67.46     14.56 o 
   1   7  28        2.31       11.28     11.28 o 
   2   7  28        9.82        5.59     10.70 o 
   3   7  28        0.95        1.12     10.98 o 
   4   7  28        1.65        2.11      8.01 o 
   0   8  28       15.51       15.76     10.78 o 
   1   8  28       23.32       10.17     12.79 o 
   2   8  28        9.33       11.21     10.10 o 
   3   8  28        2.38        4.35     10.03 o 
   0   9  28        2.77        0.00     11.56 o 
   1   9  28        8.41       11.80     11.80 o 
   2   9  28        9.26       21.11      9.44 o 
   1   0  29      140.78      107.50     14.69 o 
   2   0  29      213.09      164.61     28.89 o 
   3   0  29      252.18      278.16     21.51 o 
   4   0  29       63.20       45.92      7.99 o 
   5   0  29        0.94        6.68      8.85 o 
   6   0  29        1.17        7.57      7.09 o 
   0   1  29        1.99       36.23     17.07 o 
   1   1  29       44.32       54.04     19.85 o 
   2   1  29      152.86      119.75      9.42 o 
   3   1  29       43.65       13.11     19.56 o 
   4   1  29       24.53       10.51     11.71 o 
   5   1  29        8.08        6.80     10.90 o 
   6   1  29       12.07       13.51      8.45 o 
   0   2  29       17.82       12.07     11.81 o 
   1   2  29      210.48      259.88     18.34 o 
   2   2  29       31.77       17.06     12.91 o 
   3   2  29       14.34        6.39     11.09 o 
   4   2  29        8.61        1.86     10.29 o 
   5   2  29        5.43        2.68      9.48 o 
   6   2  29       21.21       27.04      9.22 o 
   0   3  29        9.26       24.98     10.67 o 
   1   3  29       43.06       62.00     11.78 o 
   2   3  29       16.86       14.24     10.98 o 
   3   3  29       28.03       22.16     11.03 o 
   4   3  29       15.70       11.66     10.82 o 
   5   3  29        0.64        6.56      9.87 o 
   0   4  29       10.19        8.05      9.61 o 
   1   4  29       40.83       46.42     11.83 o 
   2   4  29       50.09       68.73     12.54 o 
   3   4  29        0.73        1.05      8.96 o 
   4   4  29       18.87       41.75     10.76 o 
   5   4  29        2.61        9.34      9.34 o 
   0   5  29       18.93       40.90      9.75 o 
   1   5  29       81.36       97.20     14.74 o 
   2   5  29        0.30        4.12     11.28 o 
   3   5  29       33.03       50.76     11.91 o 
   4   5  29       11.70       13.70     10.62 o 
   5   5  29        6.99        5.91      8.99 o 
   0   6  29        2.06       10.85      9.48 o 
   1   6  29       10.60       11.90     10.74 o 
   2   6  29        0.70        0.00     10.28 o 
   3   6  29       17.00       14.08      9.95 o 
   4   6  29       12.15        8.38     10.40 o 
   0   7  29       32.05       56.33     12.80 o 
   1   7  29       29.30       21.85     13.26 o 
   2   7  29       42.04       39.43     10.98 o 
   3   7  29        5.79        2.09     11.28 o 
   4   7  29        1.85        2.02      8.81 o 
   0   8  29        0.67       21.83     10.81 o 
   1   8  29       60.05       95.47     14.47 o 
   2   8  29       29.03        5.32     11.96 o 
   3   8  29        3.37       10.24     10.24 o 
   0   9  29       55.60       53.70     12.82 o 
   1   9  29        2.67        5.16     10.33 o 
   0   0  30       53.36       40.37     15.70 o 
   1   0  30        2.85        5.18      8.01 o 
   2   0  30        9.12       23.40     23.40 o 
   3   0  30      156.42      114.52     26.17 o 
   4   0  30        0.50       13.17     13.17 o 
   5   0  30       15.18        5.62      8.23 o 
   0   1  30      136.17      132.41     21.80 o 
   1   1  30       83.49       57.36     20.00 o 
   2   1  30        4.21       23.73     23.73 o 
   3   1  30       26.43       16.50     17.33 o 
   4   1  30       27.32        6.01     12.86 o 
   5   1  30       10.02        1.64      9.73 o 
   0   2  30        0.33        3.79      9.35 o 
   1   2  30       22.15        7.33     12.26 o 
   2   2  30       59.77       64.34     13.61 o 
   3   2  30       21.44       45.30     11.16 o 
   4   2  30       53.65       62.63     12.68 o 
   5   2  30        3.86        5.93      8.01 o 
   0   3  30       13.30        1.90     11.38 o 
   1   3  30        0.16        8.48     10.18 o 
   2   3  30       16.94       23.56      9.87 o 
   3   3  30       11.88       32.31     11.28 o 
   4   3  30       12.28       15.08     10.69 o 
   5   3  30        5.59        8.88      8.03 o 
   0   4  30        3.02        3.01     10.05 o 
   1   4  30        7.59       10.92      9.94 o 
   2   4  30        0.41        3.97     10.97 o 
   3   4  30        6.50       12.92      9.83 o 
   4   4  30       33.61       14.71     11.89 o 
   5   4  30       10.37       22.88      8.48 o 
   0   5  30        0.15        1.11     10.12 o 
   1   5  30        2.34        9.23     10.79 o 
   2   5  30       27.70       21.59     11.89 o 
   3   5  30       36.94       29.87     12.53 o 
   4   5  30        0.46       14.99      8.97 o 
   0   6  30        2.47        7.51     10.85 o 
   1   6  30       11.61       26.48      8.71 o 
   2   6  30        1.32        2.12      8.82 o 
   3   6  30       10.06       20.80     10.35 o 
   4   6  30       17.36       18.86     10.04 o 
   0   7  30        3.40       10.90     10.90 o 
   1   7  30        6.57        7.45     11.41 o 
   2   7  30        4.87       10.59     10.59 o 
   3   7  30        0.66       10.23     10.42 o 
   0   8  30       45.70       42.08     12.56 o 
   1   8  30       13.93       20.76     10.58 o 
   2   8  30       13.15        7.08      9.90 o 
   1   0  31      153.01      147.32     22.69 o 
   2   0  31       27.88       11.12     11.87 o 
   3   0  31       21.42        4.26      8.72 o 
   4   0  31       27.09       28.09      9.01 o 
   5   0  31        1.66        5.47      7.90 o 
   0   1  31       99.99       96.80     24.69 o 
   1   1  31       38.11       21.77     21.77 o 
   2   1  31       57.81       21.79     19.51 o 
   3   1  31       15.65       13.97     13.97 o 
   4   1  31       22.60       13.44     10.46 o 
   5   1  31        3.29        5.49      7.69 o 
   0   2  31       13.82       18.00      9.31 o 
   1   2  31       29.54       35.67     11.27 o 
   2   2  31       38.73       67.63     11.99 o 
   3   2  31       16.04       21.51     11.16 o 
   4   2  31       16.10       28.79     10.76 o 
   5   2  31        6.57        1.63      6.66 o 
   0   3  31       35.70       18.58     11.49 o 
   1   3  31        0.69        2.80     10.05 o 
   2   3  31        2.16        5.67     10.56 o 
   3   3  31       44.50       39.21     11.86 o 
   4   3  31       20.25       37.25      8.89 o 
   5   3  31        2.80        3.37      7.53 o 
   0   4  31       42.33       20.21     11.99 o 
   1   4  31       34.46       44.22     13.03 o 
   2   4  31        2.64        1.00      9.90 o 
   3   4  31       85.48       76.72     12.19 o 
   4   4  31        4.82       12.27      9.27 o 
   5   4  31        0.59        5.15      7.56 o 
   0   5  31        6.37        9.34      9.34 o 
   1   5  31        1.22        8.11      8.34 o 
   2   5  31       48.61       74.47     14.21 o 
   3   5  31       29.88       37.79      9.19 o 
   4   5  31       26.02       12.37     10.19 o 
   0   6  31        4.21       12.58      9.63 o 
   1   6  31        1.76        2.09     10.22 o 
   2   6  31        4.36        8.18      8.39 o 
   3   6  31        9.08        6.02     11.64 o 
   4   6  31        0.17        0.00      6.86 o 
   0   7  31       10.85        7.29     10.57 o 
   1   7  31       24.25       19.51     12.12 o 
   2   7  31        8.16        0.00      9.83 o 
   3   7  31        8.54        8.67      9.82 o 
   0   8  31        9.26        6.07      9.48 o 
   1   8  31        2.89        4.98      9.40 o 
   2   8  31       19.92       33.28      9.23 o 
   0   0  32       62.26       88.00     13.16 o 
   1   0  32       64.41       27.57     27.57 o 
   2   0  32        3.72       14.67     14.67 o 
   3   0  32        1.32       11.04     11.04 o 
   4   0  32        1.17        2.43     10.00 o 
   5   0  32        9.51        1.48      8.44 o 
   0   1  32       10.80       21.73     21.73 o 
   1   1  32        3.33       19.97     19.97 o 
   2   1  32       74.69       44.38     19.53 o 
   3   1  32       12.08        9.37     12.72 o 
   4   1  32        4.96        8.15      9.25 o 
   5   1  32        6.82        4.44      7.32 o 
   0   2  32        8.47       19.15      9.45 o 
   1   2  32        0.13        7.38      8.83 o 
   2   2  32       15.57       39.45     10.84 o 
   3   2  32        1.83        7.00      8.93 o 
   4   2  32       13.97       27.83      9.39 o 
   5   2  32        5.19        3.84      7.96 o 
   0   3  32       33.07       43.07     12.47 o 
   1   3  32       35.61       47.26     10.42 o 
   2   3  32       58.43       84.46     13.14 o 
   3   3  32       11.69       21.01      9.42 o 
   4   3  32        5.70       20.13      8.80 o 
   5   3  32        0.83        7.86      8.01 o 
   0   4  32       17.22       26.10     11.37 o 
   1   4  32        6.66       12.66      9.33 o 
   2   4  32       12.45        2.84     10.65 o 
   3   4  32       23.19       37.63     10.46 o 
   4   4  32        0.29        5.36      8.47 o 
   0   5  32        1.48       10.03     10.03 o 
   1   5  32       14.65       10.62     10.62 o 
   2   5  32       12.59        9.78      8.54 o 
   3   5  32        7.65        7.59      9.12 o 
   4   5  32        6.65       10.72      6.90 o 
   0   6  32        0.93        1.07      9.74 o 
   1   6  32        3.41        8.06      9.92 o 
   2   6  32       22.94        6.85     10.96 o 
   3   6  32       11.66        5.63     10.36 o 
   0   7  32       25.97       37.32     10.76 o 
   1   7  32       14.59       20.71     10.88 o 
   2   7  32        5.26       19.08      8.15 o 
   0   8  32        0.02        0.96      9.07 o 
   1   8  32        8.31       10.20      8.76 o 
   1   0  33       34.78       18.12     18.12 o 
   2   0  33       47.14       19.39     19.39 o 
   3   0  33        5.25       15.56      8.76 o 
   4   0  33        8.07        8.57      6.61 o 
   5   0  33        3.06        5.62      5.75 o 
   0   1  33       23.01        9.42     15.33 o 
   1   1  33       69.77       95.31     14.78 o 
   2   1  33       11.18       20.42     20.42 o 
   3   1  33       19.93        3.35     12.76 o 
   4   1  33        6.07       17.37      7.69 o 
   5   1  33        3.61        0.71      6.84 o 
   0   2  33       24.29       36.21     12.04 o 
   1   2  33       10.87       31.03      9.42 o 
   2   2  33       49.56       70.77     11.32 o 
   3   2  33       13.27       17.12      8.97 o 
   4   2  33       18.65       22.68      9.62 o 
   5   2  33        7.19       14.31      7.50 o 
   0   3  33       28.55       37.96     11.60 o 
   1   3  33       39.85       40.17     11.22 o 
   2   3  33       14.88       12.74     10.34 o 
   3   3  33        6.93        7.91      9.30 o 
   4   3  33        1.71        4.99      8.85 o 
   0   4  33        0.53       22.76      9.06 o 
   1   4  33        4.29       17.27      9.90 o 
   2   4  33        7.12        1.89      8.94 o 
   3   4  33       25.62       45.24     10.74 o 
   4   4  33        4.38        5.07      8.23 o 
   0   5  33        1.55        5.01      8.74 o 
   1   5  33        4.87       10.11     10.11 o 
   2   5  33        5.64       21.74     10.29 o 
   3   5  33        5.91        0.00      9.73 o 
   0   6  33        7.76       26.90      7.92 o 
   1   6  33        5.06       11.57      8.87 o 
   2   6  33       16.05        0.91      8.50 o 
   3   6  33       15.24       34.51      7.97 o 
   0   7  33        1.65        9.97      9.97 o 
   1   7  33       10.43       10.29      7.56 o 
   2   7  33       21.11        0.90      8.25 o 
   0   0  34        7.89       14.78      8.31 o 
   1   0  34        3.32       13.86     13.86 o 
   2   0  34       69.11       21.75     21.75 o 
   3   0  34        0.76        6.40      8.50 o 
   4   0  34        0.87        7.95      7.95 o 
   0   1  34       15.83        2.82     15.41 o 
   1   1  34       15.75       21.00     21.00 o 
   2   1  34       13.82       11.85     12.69 o 
   3   1  34       20.72        4.85     13.10 o 
   4   1  34        3.29        6.03      6.77 o 
   0   2  34        5.15        3.79     10.08 o 
   1   2  34        0.04        1.84      7.43 o 
   2   2  34        0.12        3.50     11.08 o 
   3   2  34        1.27        4.97      7.37 o 
   4   2  34        0.23       14.64      7.61 o 
   0   3  34        1.03        9.65     11.15 o 
   1   3  34        7.81        6.48     11.45 o 
   2   3  34        0.66       11.53      8.22 o 
   3   3  34        1.51        2.57      7.62 o 
   4   3  34        2.16       15.69      6.78 o 
   0   4  34        1.23       14.64      9.10 o 
   1   4  34       11.67       12.12      8.94 o 
   2   4  34       18.97       31.66      9.84 o 
   3   4  34        8.22        1.68      9.42 o 
   4   4  34        0.63        7.31      7.31 o 
   0   5  34        0.19       10.71      8.91 o 
   1   5  34        7.22        0.96      8.21 o 
   2   5  34        2.91        2.76      7.84 o 
   3   5  34       18.34       23.96      9.06 o 
   0   6  34        0.17        2.89      8.96 o 
   1   6  34        1.94        3.66      9.45 o 
   2   6  34       13.61        7.95      6.30 o 
   0   7  34        0.26        9.22      9.22 o 
   1   7  34       10.77        6.18      8.01 o 
   1   0  35        3.44        1.72      8.76 o 
   2   0  35       58.96       17.87     17.87 o 
   3   0  35        0.48        9.11      9.11 o 
   4   0  35        3.82       13.49      6.52 o 
   0   1  35       12.66       15.05     15.05 o 
   1   1  35       13.93       14.70     14.70 o 
   2   1  35        4.24       13.19     13.19 o 
   3   1  35        2.21       13.09     13.09 o 
   4   1  35        8.83        4.32      6.55 o 
   0   2  35        6.58       16.75      9.66 o 
   1   2  35        0.10        1.74      9.24 o 
   2   2  35        6.91        6.76      9.60 o 
   3   2  35       15.99        8.76      8.92 o 
   4   2  35        2.83        5.81      6.49 o 
   0   3  35        4.47       16.00      7.99 o 
   1   3  35       10.52       19.73      9.24 o 
   2   3  35       31.77       36.11     10.95 o 
   3   3  35        9.16        2.45      8.07 o 
   4   3  35        4.69        3.67      6.74 o 
   0   4  35       21.66       17.98      9.33 o 
   1   4  35        6.27        3.62      8.45 o 
   2   4  35        9.44        7.83      8.61 o 
   3   4  35        8.28        4.08      8.92 o 
   0   5  35        1.91        3.73      8.48 o 
   1   5  35        8.49       15.31      9.56 o 
   2   5  35        2.04        0.82      8.68 o 
   3   5  35        0.60        2.40      7.46 o 
   0   6  35        0.54        8.16      9.54 o 
   1   6  35       16.58       13.97     10.62 o 
   2   6  35        7.02        4.96      6.09 o 
   0   0  36       19.56        5.32      9.28 o 
   1   0  36        0.19       12.01     12.01 o 
   2   0  36        2.35       14.67     14.67 o 
   3   0  36        3.32        9.02      9.02 o 
   4   0  36        2.34        5.32      6.97 o 
   0   1  36        0.57       12.83     12.83 o 
   1   1  36       18.91        1.72     13.56 o 
   2   1  36       16.99       25.74     10.84 o 
   3   1  36       14.08       17.31      9.54 o 
   4   1  36        0.21        2.03      6.50 o 
   0   2  36        0.03       15.48      8.02 o 
   1   2  36        5.39       13.81      9.84 o 
   2   2  36        1.35        3.23      8.20 o 
   3   2  36        3.14        4.20      7.12 o 
   0   3  36        0.57        9.68      9.68 o 
   1   3  36       12.02        9.61      9.97 o 
   2   3  36        1.68        4.99      8.09 o 
   3   3  36        0.63        2.32      6.66 o 
   0   4  36        1.10       10.25     10.25 o 
   1   4  36        2.72        3.44      9.73 o 
   2   4  36        5.47        3.32      7.43 o 
   3   4  36        7.77       15.25      6.27 o 
   0   5  36        0.20        9.21      9.21 o 
   1   5  36        5.27        6.01      8.69 o 
   2   5  36        8.81       27.38      7.59 o 
   0   6  36        0.07       12.83      6.82 o 
   1   6  36       11.18        0.82      7.99 o 
   1   0  37       10.32       29.20     10.55 o 
   2   0  37        5.08        0.76     10.57 o 
   3   0  37       10.76       19.68      8.54 o 
   0   1  37        3.25        7.01      8.09 o 
   1   1  37        2.21       11.13     11.13 o 
   2   1  37       11.82       13.72     13.72 o 
   3   1  37       15.47        2.82      9.94 o 
   0   2  37        0.14        0.45      6.78 o 
   1   2  37        9.75       33.25     10.92 o 
   2   2  37        1.48       13.30      6.04 o 
   3   2  37        2.29        5.01      7.81 o 
   0   3  37       33.66       40.66     10.32 o 
   1   3  37        1.12        1.65      7.73 o 
   2   3  37        5.99        8.85      8.85 o 
   3   3  37        4.46        4.31      6.34 o 
   0   4  37        5.82       12.23      8.61 o 
   1   4  37        1.20        9.41      9.41 o 
   2   4  37        0.18        4.68      6.55 o 
   0   5  37        2.29        4.24      7.77 o 
   1   5  37        1.39        0.81      7.30 o 
   0   0  38        0.04        8.64      8.64 o 
   1   0  38       10.13       12.08     12.08 o 
   2   0  38        1.28        0.00      8.52 o 
   3   0  38        0.98        8.95      8.95 o 
   0   1  38        0.06       14.34      7.92 o 
   1   1  38        0.86        9.59      9.59 o 
   2   1  38       17.30        6.61     10.13 o 
   3   1  38        0.55       10.75     10.75 o 
   0   2  38        2.01        5.09      7.18 o 
   1   2  38        0.84       10.52     10.52 o 
   2   2  38        3.31        2.24      7.54 o 
   0   3  38        0.47       11.76      6.98 o 
   1   3  38        5.56        9.50      6.11 o 
   2   3  38        3.77        7.34      7.15 o 
   0   4  38        3.05        3.30      7.38 o 
   1   4  38        1.47        0.79      6.82 o 
   1   0  39       12.01        9.99      9.99 o 
   2   0  39        1.46       10.79     10.79 o 
   0   1  39        2.62        7.28      8.89 o 
   1   1  39        1.95        8.55      8.55 o 
   2   1  39        0.06        9.31      9.31 o 
   0   2  39        2.25        0.00      7.63 o 
   1   2  39        0.58        4.51      7.32 o 
   2   2  39        0.26        2.77      6.94 o 
   0   3  39        0.06        7.95      7.15 o 
   1   3  39        7.97        3.00      7.64 o 
   0   0  40       13.60       26.96      9.71 o 
   1   0  40        5.16        8.33      8.52 o 
   0   1  40       15.18        9.81      8.69 o 
   1   1  40        3.46        8.56      8.56 o 
   0   2  40        1.41        8.54      8.54 o 
   1   2  40        1.13        0.00      6.84 o 
                                                 
